# Supplementary material for: tert-Butyl 2-(1H-imidazol-1-yl)acetate
Source: Acta Crystallogr Sect E Struct Rep Online. 2012 Jan 18;68(Pt 2):o445. doi: 10.1107/S1600536812001067 (PMC3275200; doi:10.1107/S1600536812001067)
Supplement: Supplementary file 1 [file e-68-0o445-sup1.cif]

##############################################################################
#                                                                            #
# This CIF contains the data in a paper accepted for publication in          #
# Acta Crystallographica Section E. It conforms to the requirements of       #
# Notes for Authors for Acta Crystallographica Section E, and has been       #
# peer reviewed under the auspices of the IUCr Commission on Journals.       #
#                                                                            #
# Full details of the Crystallographic Information File format               #
# are given in the paper "The Crystallographic Information File (CIF):       #
# a New Standard Archive File for Crystallography" by S. R. Hall, F. H.      #
# Allen and I. D. Brown [Acta Cryst. (1991), A47, 655-685].                  #
#                                                                            #
# The current version of the core CIF dictionary is obtainable from          #
# ftp://ftp.iucr.org/pub/cif_core.dic.                                       #
#                                                                            #
# Software is freely available for graphical display of the structure(s)     #
# in this CIF. For information consult the CIF software page                 #
# http://www.iucr.org/resources/cif/software.                                #
#                                                                            #
# This file may be used for bona fide research purposes within the           #
# scientific community so long as proper attribution is given to the journal # 
# article from which it was obtained.                                        #
#                                                                            #
##############################################################################
data_I
_audit_creation_method     SHELXL-97
_chemical_name_systematic
;
<i>tert</i>-Butyl 2-(1<i>H</i>-imidazol-1-yl)acetate
;
_chemical_name_common     ?
_chemical_formula_moiety     'C9 H14 N2 O2'
_chemical_formula_sum     'C9 H14 N2 O2'
_chemical_formula_iupac     'C9 H14 N2 O2'
_chemical_formula_weight     182.22
_chemical_melting_point     ?
_symmetry_cell_setting     monoclinic
_symmetry_space_group_name_H-M     'P 21/n'
_symmetry_space_group_name_Hall     '-P 2yn'
loop_
    _symmetry_equiv_pos_as_xyz
    'x, y, z'
    '-x+1/2, y+1/2, -z+1/2'
    '-x, -y, -z'
    'x-1/2, -y-1/2, z-1/2'
_cell_length_a     10.558(2)
_cell_length_b     9.287(2)
_cell_length_c     11.047(2)
_cell_angle_alpha     90.00
_cell_angle_beta     117.157(4)
_cell_angle_gamma     90.00
_cell_volume     963.9(4)
_cell_formula_units_Z     4
_cell_measurement_reflns_used     771
_cell_measurement_theta_min     3.02
_cell_measurement_theta_max     28.96
_cell_measurement_temperature     100(2)
_exptl_crystal_description     Plate
_exptl_crystal_colour     colorless
_exptl_crystal_size_max     0.33
_exptl_crystal_size_mid     0.27
_exptl_crystal_size_min     0.05
_exptl_crystal_density_diffrn     1.256
_exptl_crystal_density_meas     ?
_exptl_crystal_density_method     'not measured'
_exptl_crystal_F_000     392
_exptl_absorpt_coefficient_mu     0.090
_exptl_absorpt_correction_type     multi-scan
_exptl_absorpt_process_details     '(SADABS; Sheldrick, 1996)'
_exptl_absorpt_correction_T_min     0.9710
_exptl_absorpt_correction_T_max     0.9955
_exptl_special_details     ?
_diffrn_ambient_temperature     100(2)
_diffrn_radiation_type     MoK\a
_diffrn_radiation_wavelength     0.71073
_diffrn_radiation_source     'fine-focus sealed tube'
_diffrn_radiation_monochromator     graphite
_diffrn_measurement_device_type     'Bruker APEXII CCD'
_diffrn_measurement_method     '\f and \w scans'
_diffrn_detector_area_resol_mean     ?
_diffrn_reflns_number     6535
_diffrn_reflns_av_R_equivalents     0.0351
_diffrn_reflns_av_sigmaI/netI     0.0402
_diffrn_reflns_theta_min     2.21
_diffrn_reflns_theta_max     27.49
_diffrn_reflns_theta_full     27.49
_diffrn_measured_fraction_theta_max     0.999
_diffrn_measured_fraction_theta_full     0.999
_diffrn_reflns_limit_h_min     -10
_diffrn_reflns_limit_h_max     13
_diffrn_reflns_limit_k_min     -12
_diffrn_reflns_limit_k_max     12
_diffrn_reflns_limit_l_min     -14
_diffrn_reflns_limit_l_max     11
_refine_special_details
;
Refinement of <i>F</i>^2^ against ALL reflections. The weighted <i>R</i>-factor
<i>wR</i> and goodness of fit <i>S</i> are based on <i>F</i>^2^, conventional
<i>R</i>-factors <i>R</i> are based on <i>F</i>, with <i>F</i> set to zero for
negative <i>F</i>^2^. The threshold expression of <i>F</i>^2^ >
\s(<i>F</i>^2^) is used only for calculating <i>R</i>-factors(gt) <i>etc</i>.
and is not relevant to the choice of reflections for refinement.
<i>R</i>-factors based on <i>F</i>^2^ are statistically about twice as large
as those based on <i>F</i>, and <i>R</i>- factors based on ALL data will be
even larger.
;
_reflns_number_total     2208
_reflns_number_gt     1688
_reflns_threshold_expression     I>2sigma(I)
_refine_ls_structure_factor_coef     Fsqd
_refine_ls_matrix_type     full
_refine_ls_R_factor_all     0.0590
_refine_ls_R_factor_gt     0.0401
_refine_ls_wR_factor_gt     0.0873
_refine_ls_wR_factor_ref     0.0965
_refine_ls_goodness_of_fit_ref     1.053
_refine_ls_restrained_S_all     1.053
_refine_ls_number_reflns     2208
_refine_ls_number_parameters     121
_refine_ls_number_restraints     0
_refine_ls_hydrogen_treatment     constr
_refine_ls_weighting_scheme     calc
_refine_ls_weighting_details
         'calc w=1/[\s^2^(Fo^2^)+(0.0352P)^2^+0.2973P] where P=(Fo^2^+2Fc^2^)/3'
_atom_sites_solution_hydrogens     geom
_atom_sites_solution_primary     direct
_atom_sites_solution_secondary     difmap
_refine_ls_shift/su_max     0.000
_refine_ls_shift/su_mean     0.000
_refine_diff_density_max     0.229
_refine_diff_density_min     -0.272
_refine_ls_extinction_method     none
_refine_ls_extinction_coef     ?
loop_
    _atom_type_symbol
    _atom_type_description
    _atom_type_scat_dispersion_real
    _atom_type_scat_dispersion_imag
    _atom_type_scat_source
    'C' 'C' 0.0033 0.0016
                         'International Tables Vol C Tables 4.2.6.8 and 6.1.1.4'
    'H' 'H' 0.0000 0.0000
                         'International Tables Vol C Tables 4.2.6.8 and 6.1.1.4'
    'N' 'N' 0.0061 0.0033
                         'International Tables Vol C Tables 4.2.6.8 and 6.1.1.4'
    'O' 'O' 0.0106 0.0060
                         'International Tables Vol C Tables 4.2.6.8 and 6.1.1.4'
_computing_data_collection     'APEX2 (Bruker, 2007)'
_computing_cell_refinement     'SAINT (Bruker, 2007)'
_computing_data_reduction     'SAINT (Bruker, 2007)'
_computing_structure_solution     'SHELXS97 (Sheldrick, 2008)'
_computing_structure_refinement     'SHELXL97 (Sheldrick, 2008)'
_computing_molecular_graphics     'X-SEED (Barbour, 2001)'
_computing_publication_material
                 'SHELXL97 (Sheldrick, 2008) and <i>publCIF</i> (Westrip, 2010)'
loop_
    _atom_site_type_symbol
    _atom_site_label
    _atom_site_fract_x
    _atom_site_fract_y
    _atom_site_fract_z
    _atom_site_U_iso_or_equiv
    _atom_site_adp_type
    _atom_site_calc_flag
    _atom_site_refinement_flags
    _atom_site_occupancy
    _atom_site_symmetry_multiplicity
    _atom_site_disorder_assembly
    _atom_site_disorder_group
    O O1 0.58413(11) 0.82030(11) 0.21337(11) 0.0244(3) Uani d . 1 1 . .
    O O2 0.42983(10) 0.63596(10) 0.11631(10) 0.0177(2) Uani d . 1 1 . .
    N N1 1.01459(13) 0.74927(14) 0.30780(13) 0.0250(3) Uani d . 1 1 . .
    N N2 0.79333(12) 0.67798(12) 0.17766(12) 0.0164(3) Uani d . 1 1 . .
    C C1 0.91215(15) 0.66189(16) 0.29694(15) 0.0210(3) Uani d . 1 1 . .
    H H1 0.9207 0.5949 0.3653 0.025 Uiso calc R 1 1 . .
    C C2 0.95672(16) 0.82623(16) 0.18788(16) 0.0231(3) Uani d . 1 1 . .
    H H2 1.0055 0.8989 0.1650 0.028 Uiso calc R 1 1 . .
    C C3 0.82115(15) 0.78441(15) 0.10713(15) 0.0197(3) Uani d . 1 1 . .
    H H3 0.7584 0.8211 0.0198 0.024 Uiso calc R 1 1 . .
    C C4 0.65738(15) 0.60761(15) 0.13621(15) 0.0188(3) Uani d . 1 1 . .
    H H4A 0.6720 0.5166 0.1876 0.023 Uiso calc R 1 1 . .
    H H4B 0.6155 0.5835 0.0382 0.023 Uiso calc R 1 1 . .
    C C5 0.55466(15) 0.70313(15) 0.16122(14) 0.0169(3) Uani d . 1 1 . .
    C C6 0.30955(14) 0.69930(15) 0.13399(14) 0.0178(3) Uani d . 1 1 . .
    C C7 0.35240(16) 0.71586(17) 0.28396(15) 0.0228(3) Uani d . 1 1 . .
    H H7A 0.3916 0.6247 0.3308 0.034 Uiso calc R 1 1 . .
    H H7B 0.2688 0.7420 0.2957 0.034 Uiso calc R 1 1 . .
    H H7C 0.4245 0.7916 0.3225 0.034 Uiso calc R 1 1 . .
    C C8 0.26438(16) 0.84140(16) 0.05766(16) 0.0230(3) Uani d . 1 1 . .
    H H8A 0.3393 0.9133 0.1028 0.035 Uiso calc R 1 1 . .
    H H8B 0.1761 0.8747 0.0572 0.035 Uiso calc R 1 1 . .
    H H8C 0.2487 0.8278 -0.0362 0.035 Uiso calc R 1 1 . .
    C C9 0.19439(15) 0.58562(16) 0.06881(15) 0.0230(3) Uani d . 1 1 . .
    H H9A 0.1688 0.5775 -0.0281 0.034 Uiso calc R 1 1 . .
    H H9B 0.1102 0.6134 0.0790 0.034 Uiso calc R 1 1 . .
    H H9C 0.2299 0.4927 0.1135 0.034 Uiso calc R 1 1 . .
loop_
    _atom_site_aniso_label
    _atom_site_aniso_U_11
    _atom_site_aniso_U_22
    _atom_site_aniso_U_33
    _atom_site_aniso_U_12
    _atom_site_aniso_U_13
    _atom_site_aniso_U_23
    O1 0.0231(6) 0.0202(5) 0.0320(6) -0.0045(4) 0.0144(5) -0.0086(4)
    O2 0.0141(5) 0.0182(5) 0.0222(5) -0.0015(4) 0.0096(4) -0.0035(4)
    N1 0.0185(7) 0.0306(7) 0.0238(7) -0.0012(5) 0.0077(6) -0.0052(6)
    N2 0.0143(6) 0.0174(6) 0.0177(6) -0.0016(5) 0.0075(5) -0.0027(5)
    C1 0.0195(7) 0.0230(7) 0.0192(7) 0.0036(6) 0.0076(6) 0.0006(6)
    C2 0.0199(7) 0.0233(7) 0.0290(8) -0.0039(6) 0.0138(7) -0.0026(6)
    C3 0.0213(8) 0.0209(7) 0.0191(7) 0.0001(6) 0.0111(6) 0.0010(6)
    C4 0.0159(7) 0.0177(7) 0.0241(8) -0.0026(5) 0.0102(6) -0.0037(6)
    C5 0.0163(7) 0.0188(7) 0.0148(7) -0.0015(5) 0.0064(6) 0.0003(5)
    C6 0.0147(7) 0.0191(7) 0.0210(7) 0.0024(5) 0.0094(6) -0.0002(6)
    C7 0.0218(8) 0.0268(8) 0.0216(8) 0.0020(6) 0.0116(6) -0.0015(6)
    C8 0.0216(8) 0.0222(7) 0.0259(8) 0.0028(6) 0.0114(7) 0.0028(6)
    C9 0.0165(8) 0.0241(7) 0.0288(8) -0.0011(6) 0.0107(7) -0.0011(6)
_geom_special_details
;
All e.s.d.'s (except the e.s.d. in the dihedral angle between two l.s. planes)
are estimated using the full covariance matrix. The cell e.s.d.'s are taken
into account individually in the estimation of e.s.d.'s in distances, angles
and torsion angles; correlations between e.s.d.'s in cell parameters are only
used when they are defined by crystal symmetry. An approximate (isotropic)
treatment of cell e.s.d.'s is used for estimating e.s.d.'s involving l.s.
planes.
;
loop_
    _geom_bond_atom_site_label_1
    _geom_bond_atom_site_label_2
    _geom_bond_site_symmetry_2
    _geom_bond_distance
    _geom_bond_publ_flag
    O1 C5 . 1.2039(17) ?
    O2 C5 . 1.3325(16) ?
    O2 C6 . 1.4910(16) ?
    N1 C1 . 1.3131(19) ?
    N1 C2 . 1.379(2) ?
    N2 C1 . 1.3503(18) ?
    N2 C3 . 1.3709(18) ?
    N2 C4 . 1.4482(17) ?
    C1 H1 . 0.9500 ?
    C2 C3 . 1.353(2) ?
    C2 H2 . 0.9500 ?
    C3 H3 . 0.9500 ?
    C4 C5 . 1.5208(19) ?
    C4 H4A . 0.9900 ?
    C4 H4B . 0.9900 ?
    C6 C7 . 1.513(2) ?
    C6 C9 . 1.5207(19) ?
    C6 C8 . 1.5209(19) ?
    C7 H7A . 0.9800 ?
    C7 H7B . 0.9800 ?
    C7 H7C . 0.9800 ?
    C8 H8A . 0.9800 ?
    C8 H8B . 0.9800 ?
    C8 H8C . 0.9800 ?
    C9 H9A . 0.9800 ?
    C9 H9B . 0.9800 ?
    C9 H9C . 0.9800 ?
loop_
    _geom_angle_atom_site_label_1
    _geom_angle_atom_site_label_2
    _geom_angle_atom_site_label_3
    _geom_angle_site_symmetry_1
    _geom_angle_site_symmetry_3
    _geom_angle
    _geom_angle_publ_flag
    C5 O2 C6 . . 121.56(10) ?
    C1 N1 C2 . . 104.32(12) ?
    C1 N2 C3 . . 106.85(12) ?
    C1 N2 C4 . . 127.15(12) ?
    C3 N2 C4 . . 125.75(12) ?
    N1 C1 N2 . . 112.36(13) ?
    N1 C1 H1 . . 123.8 ?
    N2 C1 H1 . . 123.8 ?
    C3 C2 N1 . . 110.88(13) ?
    C3 C2 H2 . . 124.6 ?
    N1 C2 H2 . . 124.6 ?
    C2 C3 N2 . . 105.60(13) ?
    C2 C3 H3 . . 127.2 ?
    N2 C3 H3 . . 127.2 ?
    N2 C4 C5 . . 111.43(11) ?
    N2 C4 H4A . . 109.3 ?
    C5 C4 H4A . . 109.3 ?
    N2 C4 H4B . . 109.3 ?
    C5 C4 H4B . . 109.3 ?
    H4A C4 H4B . . 108.0 ?
    O1 C5 O2 . . 126.65(13) ?
    O1 C5 C4 . . 124.35(13) ?
    O2 C5 C4 . . 108.99(11) ?
    O2 C6 C7 . . 109.68(11) ?
    O2 C6 C9 . . 102.05(11) ?
    C7 C6 C9 . . 111.34(12) ?
    O2 C6 C8 . . 109.88(11) ?
    C7 C6 C8 . . 112.35(12) ?
    C9 C6 C8 . . 111.06(12) ?
    C6 C7 H7A . . 109.5 ?
    C6 C7 H7B . . 109.5 ?
    H7A C7 H7B . . 109.5 ?
    C6 C7 H7C . . 109.5 ?
    H7A C7 H7C . . 109.5 ?
    H7B C7 H7C . . 109.5 ?
    C6 C8 H8A . . 109.5 ?
    C6 C8 H8B . . 109.5 ?
    H8A C8 H8B . . 109.5 ?
    C6 C8 H8C . . 109.5 ?
    H8A C8 H8C . . 109.5 ?
    H8B C8 H8C . . 109.5 ?
    C6 C9 H9A . . 109.5 ?
    C6 C9 H9B . . 109.5 ?
    H9A C9 H9B . . 109.5 ?
    C6 C9 H9C . . 109.5 ?
    H9A C9 H9C . . 109.5 ?
    H9B C9 H9C . . 109.5 ?
loop_
    _geom_hbond_atom_site_label_D
    _geom_hbond_atom_site_label_H
    _geom_hbond_atom_site_label_A
    _geom_hbond_site_symmetry_A
    _geom_hbond_distance_DH
    _geom_hbond_distance_HA
    _geom_hbond_distance_DA
    _geom_hbond_angle_DHA
    C4 H4B O2 3_665 0.99 2.56 3.3768(18) 139.8
loop_
    _iucr_refine_instructions_details
;
TITL 1 in P2(1)/n
CELL 0.71073  10.5580   9.2875  11.0474  90.000 117.157  90.000
ZERR    4.00   0.0023   0.0020   0.0023   0.000   0.004   0.000
LATT 1
SYMM 0.5-X, 0.5+Y, 0.5-Z
SFAC C  H  N  O
UNIT 36  56  8  8
OMIT -2 55
L.S. 12
ACTA
BOND $H
HTAB C7 O1
HTAB C8 O1
HTAB C4 O2_$1
EQIV $1 -X+1, -Y+1, -Z
SIZE 0.05 0.27 0.33
TEMP -173
WGHT    0.035200    0.297300
FVAR       0.74767
O1    4    0.584131    0.820297    0.213373    11.00000    0.02310    0.02019 =
         0.03199   -0.00864    0.01435   -0.00446
O2    4    0.429829    0.635960    0.116315    11.00000    0.01411    0.01816 =
         0.02223   -0.00351    0.00956   -0.00151
N1    3    1.014589    0.749268    0.307800    11.00000    0.01847    0.03057 =
         0.02381   -0.00523    0.00768   -0.00118
N2    3    0.793335    0.677981    0.177662    11.00000    0.01426    0.01743 =
         0.01767   -0.00271    0.00753   -0.00160
C1    1    0.912151    0.661889    0.296939    11.00000    0.01946    0.02296 =
         0.01925    0.00057    0.00757    0.00364
AFIX  43
H1    2    0.920667    0.594932    0.365258    11.00000   -1.20000
AFIX   0
C2    1    0.956718    0.826228    0.187881    11.00000    0.01993    0.02335 =
         0.02903   -0.00264    0.01384   -0.00390
AFIX  43
H2    2    1.005485    0.898856    0.165027    11.00000   -1.20000
AFIX   0
C3    1    0.821152    0.784415    0.107132    11.00000    0.02129    0.02094 =
         0.01911    0.00099    0.01113    0.00008
AFIX  43
H3    2    0.758356    0.821123    0.019814    11.00000   -1.20000
AFIX   0
C4    1    0.657377    0.607611    0.136209    11.00000    0.01590    0.01772 =
         0.02414   -0.00371    0.01022   -0.00264
AFIX  23
H4A   2    0.672002    0.516634    0.187601    11.00000   -1.20000
H4B   2    0.615534    0.583483    0.038249    11.00000   -1.20000
AFIX   0
C5    1    0.554665    0.703130    0.161216    11.00000    0.01634    0.01877 =
         0.01482    0.00029    0.00643   -0.00153
C6    1    0.309553    0.699301    0.133991    11.00000    0.01466    0.01912 =
         0.02097   -0.00016    0.00941    0.00241
C7    1    0.352399    0.715863    0.283959    11.00000    0.02185    0.02677 =
         0.02165   -0.00147    0.01164    0.00200
AFIX 137
H7A   2    0.391649    0.624710    0.330792    11.00000   -1.50000
H7B   2    0.268761    0.741989    0.295731    11.00000   -1.50000
H7C   2    0.424540    0.791619    0.322495    11.00000   -1.50000
AFIX   0
C8    1    0.264384    0.841402    0.057656    11.00000    0.02165    0.02216 =
         0.02594    0.00277    0.01141    0.00282
AFIX 137
H8A   2    0.339325    0.913306    0.102759    11.00000   -1.50000
H8B   2    0.176067    0.874666    0.057172    11.00000   -1.50000
H8C   2    0.248657    0.827794   -0.036150    11.00000   -1.50000
AFIX   0
C9    1    0.194389    0.585616    0.068807    11.00000    0.01646    0.02407 =
         0.02877   -0.00114    0.01071   -0.00107
AFIX 137
H9A   2    0.168773    0.577454   -0.028086    11.00000   -1.50000
H9B   2    0.110234    0.613448    0.079010    11.00000   -1.50000
H9C   2    0.229944    0.492683    0.113489    11.00000   -1.50000
HKLF 4
REM  sad in P2(1)/n
REM R1 =  0.0401 for   1688 Fo > 4sig(Fo)  and  0.0590 for all   2208 data
REM    121 parameters refined using      0 restraints
END
WGHT      0.0348      0.3009
REM Highest difference peak  0.229,  deepest hole -0.272,  1-sigma level  0.046
Q1    1   0.6197  0.6501  0.1655  11.00000  0.05    0.22
Q2    1   0.8796  0.8557  0.1810  11.00000  0.05    0.21
Q3    1   0.2841  0.7685  0.0956  11.00000  0.05    0.19
Q4    1   0.2581  0.6432  0.0951  11.00000  0.05    0.17
;
data_global
_journal_date_recd_electronic     2012-01-09
_journal_date_accepted     2012-01-10
_journal_name_full     'Acta Crystallographica, Section E'
_journal_year     2012
_journal_volume     68
_journal_issue      2
_journal_page_first     o445
_journal_page_last     o445
_journal_paper_category     QO
_journal_paper_doi     10.1107/S1600536812001067
_journal_coeditor_code     IS5051
_publ_contact_author_name     'Hamid Khaledi'
_publ_contact_author_address
;
Department of Chemistry, University of Malaya, 50603 Kuala Lumpur, Malaysia
;
_publ_contact_author_email     'khaledi@siswa.um.edu.my'
_publ_contact_author_fax     '603-79674193'
_publ_contact_author_phone     '603-79674246'
_publ_section_title
;
<i>tert</i>-Butyl 2-(1<i>H</i>-imidazol-1-yl)acetate
;
loop_
    _publ_author_name
    _publ_author_footnote
    _publ_author_address
    'Al-Mohammed, Nassir N.' .
;
Department of Chemistry, University of Malaya, 50603 Kuala Lumpur, Malaysia
;
    'Alias, Yatimah' .
;
Department of Chemistry, University of Malaya, 50603 Kuala Lumpur, Malaysia
;
    'Abdullah, Zanariah' .
;
Department of Chemistry, University of Malaya, 50603 Kuala Lumpur, Malaysia
;
    'Khaledi, Hamid' .
;
Department of Chemistry, University of Malaya, 50603 Kuala Lumpur, Malaysia
;
