# Supplementary material for: tert-Butyl 2-(1H-imidazol-1-yl)acetate
Source: Acta Crystallogr Sect E Struct Rep Online. 2012 Jan 18;68(Pt 2):o445. doi: 10.1107/S1600536812001067 (PMC3275200; doi:10.1107/S1600536812001067)
Supplement: Supplementary file 2 [file e-68-0o445-Isup2.hkl]

# 
# h,k,l, Fc-squared, Fo-squared, sigma(Fo-squared) and status flag 
# 
data_I
_shelx_title ' sad in P2(1)/n' 
_shelx_refln_list_code          4 
_shelx_F_calc_maximum      138.05 
_exptl_crystal_F_000       392.00 
_reflns_d_resolution_high  0.7699 
 
loop_ 
 _symmetry_equiv_pos_as_xyz 
 'x, y, z' 
 '-x+1/2, y+1/2, -z+1/2' 
 '-x, -y, -z' 
 'x-1/2, -y-1/2, z-1/2' 
 
_cell_length_a    10.5580 
_cell_length_b     9.2875 
_cell_length_c    11.0474 
_cell_angle_alpha  90.000 
_cell_angle_beta  117.157 
_cell_angle_gamma  90.000 
 
_shelx_F_squared_multiplier     1.000 
 
loop_ 
 _refln_index_h 
 _refln_index_k 
 _refln_index_l 
 _refln_F_squared_calc 
 _refln_F_squared_meas 
 _refln_F_squared_sigma 
 _refln_observed_status 
   2   0   0       98.68       88.38      2.73 o 
   4   0   0        1.59        0.57      0.92 o 
   6   0   0       35.97       36.42      3.02 o 
   8   0   0      962.45      907.08     20.84 o 
  10   0   0        4.95        3.87      4.48 o 
  12   0   0       33.96       33.22      8.10 o 
   1   1   0      378.12      336.46      5.56 o 
   2   1   0     1930.79     1739.25     15.26 o 
   3   1   0      110.73      112.08      2.08 o 
   4   1   0      976.21     1006.06     11.31 o 
   5   1   0       17.56       20.15      2.23 o 
   6   1   0      242.07      256.51      7.57 o 
   7   1   0      135.05      159.63      6.21 o 
   8   1   0       85.36       77.26      5.54 o 
   9   1   0      243.01      225.37      9.33 o 
  10   1   0       11.18        6.59      3.44 o 
  11   1   0       23.02       28.15      5.02 o 
  12   1   0        4.70        0.04      3.72 o 
   0   2   0    19057.52    17888.84    356.24 o 
   1   2   0        0.10        0.80      0.85 o 
   2   2   0      327.76      318.49      3.93 o 
   3   2   0     1329.82     1353.60     12.80 o 
   4   2   0      142.55      148.63      2.84 o 
   5   2   0       56.31       58.28      2.01 o 
   6   2   0        1.18        1.64      1.27 o 
   7   2   0      134.74      132.98      3.96 o 
   8   2   0       95.11      101.10     12.96 o 
   9   2   0      145.07      130.10     10.14 o 
  10   2   0        1.15        2.53      4.21 o 
  11   2   0        0.21       -2.94      2.94 o 
  12   2   0        3.14       -1.34      4.79 o 
   1   3   0      441.89      433.45      6.41 o 
   2   3   0      748.33      735.47      9.70 o 
   3   3   0       19.55       17.87      1.29 o 
   4   3   0     3620.22     3699.87     32.66 o 
   5   3   0      115.62      105.02      2.81 o 
   6   3   0        6.60        4.46      1.42 o 
   7   3   0      133.51      147.64      5.09 o 
   8   3   0       39.81       44.55      4.95 o 
   9   3   0      587.20      550.20     15.54 o 
  10   3   0       29.58       23.06      4.65 o 
  11   3   0       34.69       36.94      5.78 o 
   0   4   0      963.16      947.44     17.17 o 
   1   4   0       32.71       36.54      2.61 o 
   2   4   0       18.37       16.36      1.76 o 
   3   4   0      808.93      818.57     11.11 o 
   4   4   0      151.54      177.09      3.65 o 
   5   4   0      209.13      216.94      4.36 o 
   6   4   0      553.36      555.94     10.92 o 
   7   4   0       75.12       78.11      4.54 o 
   8   4   0       99.09       79.88      9.12 o 
   9   4   0        3.88        6.10      3.24 o 
  10   4   0        6.16        7.78      3.69 o 
  11   4   0       37.61       28.60      7.88 o 
   1   5   0        1.43        1.24      1.03 o 
   2   5   0      240.75      225.22      5.22 o 
   3   5   0       69.64       62.14      4.42 o 
   4   5   0      189.67      202.60      6.93 o 
   5   5   0      390.33      388.43      7.45 o 
   6   5   0      463.55      437.27      9.90 o 
   7   5   0       18.84       29.18      4.63 o 
   8   5   0       58.56       48.34      4.13 o 
   9   5   0      104.40      109.32      8.02 o 
  10   5   0       17.40       14.90      6.21 o 
  11   5   0        1.62        5.03      5.41 o 
   0   6   0      602.96      664.02     14.91 o 
   1   6   0      341.53      341.23     15.55 o 
   2   6   0        0.32       -0.87      1.57 o 
   3   6   0      102.60       95.34      3.95 o 
   4   6   0        3.72        0.29      1.52 o 
   5   6   0      542.63      528.58      9.59 o 
   6   6   0      985.92     1005.25     17.57 o 
   7   6   0       26.21       26.32      3.39 o 
   8   6   0       78.17       67.59      5.40 o 
   9   6   0        7.40        6.13      5.51 o 
  10   6   0        0.05       -4.20      4.20 o 
   1   7   0       16.03       17.11      2.39 o 
   2   7   0      107.35      117.08      5.38 o 
   3   7   0      136.05      135.00      5.84 o 
   4   7   0      385.46      373.18      8.15 o 
   5   7   0       46.92       51.05      3.68 o 
   6   7   0      189.19      172.43     10.39 o 
   7   7   0       13.05       12.99      3.39 o 
   8   7   0       19.22       26.38      8.58 o 
   9   7   0        2.80        3.28      5.24 o 
   0   8   0      220.15      201.96      8.64 o 
   1   8   0      317.14      326.91      7.83 o 
   2   8   0       84.84       83.90      5.48 o 
   3   8   0      346.24      348.51      8.22 o 
   4   8   0        0.62        2.13      2.35 o 
   5   8   0       85.72       78.68      8.93 o 
   6   8   0       33.76       28.62      6.12 o 
   7   8   0        0.39       -2.70      2.91 o 
   8   8   0      119.58      113.63     13.79 o 
   9   8   0       29.41       14.21      6.98 o 
   1   9   0      250.19      240.70      7.07 o 
   2   9   0       57.04       56.41      6.29 o 
   3   9   0      325.16      309.55     16.90 o 
   4   9   0      208.77      224.68     10.11 o 
   5   9   0        3.07        2.17      2.78 o 
   6   9   0        0.24       -2.84      3.20 o 
   7   9   0       24.99       27.82      7.34 o 
   8   9   0       51.59       66.86     10.70 o 
   0  10   0       69.67       54.24      6.13 o 
   1  10   0       44.34       44.24      4.05 o 
   2  10   0       78.44       82.81      5.24 o 
   3  10   0       21.21       14.65      5.14 o 
   4  10   0       47.52       53.14      6.15 o 
   5  10   0        2.43        8.21      4.20 o 
   6  10   0      119.08      114.46      9.56 o 
   1  11   0       76.00       78.22      5.63 o 
   2  11   0        6.18        7.43      2.98 o 
   3  11   0       60.35       58.81      5.07 o 
   4  11   0       68.74       80.18      6.75 o 
   5  11   0        1.18        2.39      4.16 o 
   0  12   0       12.34        1.97      6.42 o 
   1  12   0       10.35        8.79      3.20 o 
 -11   0   1       30.62       30.29      7.30 o 
  -9   0   1      238.57      125.01      9.52 o 
  -7   0   1       53.05       32.82      5.14 o 
  -5   0   1       91.68      112.85      6.97 o 
  -3   0   1     4016.58     3779.04     53.63 o 
  -1   0   1     3134.83     2911.57     57.64 o 
   1   0   1      207.04      202.12      4.04 o 
   3   0   1      103.54       94.33      4.10 o 
   5   0   1      989.30      971.68     14.60 o 
   7   0   1       33.96       37.22      4.56 o 
   9   0   1       64.60       77.63     13.01 o 
  11   0   1        1.48       -4.19      4.19 o 
 -12   1   1        5.24        5.88      3.72 o 
 -11   1   1       27.13       34.81      7.40 o 
 -10   1   1       56.77       45.82      6.38 o 
  -9   1   1      432.19      426.32     12.94 o 
  -8   1   1        6.52        7.81      2.82 o 
  -7   1   1      307.76      287.78      6.08 o 
  -6   1   1       58.31       43.75      6.56 o 
  -5   1   1      699.48      689.63     12.67 o 
  -4   1   1      878.62      863.45     14.66 o 
  -3   1   1     1982.83     1869.11     29.76 o 
  -2   1   1      363.33      366.48      4.78 o 
  -1   1   1      270.14      227.97      3.64 o 
   0   1   1      893.18      841.21      9.12 o 
   1   1   1       12.73        9.81      0.91 o 
   2   1   1       47.20       50.60      1.85 o 
   3   1   1      147.04      151.85      3.31 o 
   4   1   1       68.29       72.80      2.04 o 
   5   1   1     1358.10     1338.20     13.39 o 
   6   1   1       25.41       25.69      1.61 o 
   7   1   1       25.00       23.55      2.70 o 
   8   1   1      529.32      509.24     10.41 o 
   9   1   1       34.77       41.22      3.81 o 
  10   1   1        1.85        2.87      3.28 o 
  11   1   1       10.15        4.65      5.41 o 
 -12   2   1        0.25        0.78      3.68 o 
 -11   2   1        0.31        0.21      3.11 o 
 -10   2   1        1.17        6.35      3.12 o 
  -9   2   1      128.53      141.27     13.07 o 
  -8   2   1      325.30      319.90     10.56 o 
  -7   2   1       86.07       86.67      3.97 o 
  -6   2   1       23.01       28.92      2.44 o 
  -5   2   1      486.04      510.63      8.95 o 
  -4   2   1       41.18       37.26      1.76 o 
  -3   2   1      882.10      823.54     11.44 o 
  -2   2   1     1481.07     1336.48     56.15 o 
  -1   2   1      518.15      491.25      6.40 o 
   0   2   1     2652.94     2458.09     23.13 o 
   1   2   1       15.28       15.43      1.93 o 
   2   2   1        1.06        5.36      1.37 o 
   3   2   1        7.60        8.39      1.11 o 
   4   2   1      869.42      879.93     11.42 o 
   5   2   1      246.25      262.98      4.64 o 
   6   2   1        7.75        4.53      1.31 o 
   7   2   1       20.54       22.54      2.19 o 
   8   2   1       15.82       19.31      2.86 o 
   9   2   1      218.11      243.99      7.52 o 
  10   2   1       38.76       34.20      5.08 o 
  11   2   1        4.51        4.22      3.74 o 
 -12   3   1       43.99       31.54      5.62 o 
 -11   3   1       17.54       26.64      6.47 o 
 -10   3   1      153.73      137.90      8.53 o 
  -9   3   1       25.24       24.93      7.30 o 
  -8   3   1      122.50      122.64      6.78 o 
  -7   3   1      245.47      243.31      8.10 o 
  -6   3   1       29.03       19.30      2.48 o 
  -5   3   1      507.67      533.12      7.86 o 
  -4   3   1       96.41       83.84      2.91 o 
  -3   3   1      361.60      384.86      6.14 o 
  -2   3   1      729.84      705.79     10.73 o 
  -1   3   1     1309.65     1381.60     15.97 o 
   0   3   1       27.94       27.79      1.55 o 
   1   3   1      302.83      295.69      7.33 o 
   2   3   1     2598.50     2607.71     32.06 o 
   3   3   1       31.26       31.09      1.85 o 
   4   3   1       45.04       58.13      2.24 o 
   5   3   1        0.01       -0.04      1.08 o 
   6   3   1        6.89        7.22      1.70 o 
   7   3   1        0.10       -0.83      1.55 o 
   8   3   1      934.77      887.87     21.63 o 
   9   3   1       46.79       39.63     23.73 o 
  10   3   1       30.81       45.12      6.82 o 
  11   3   1        0.38       -3.99      5.03 o 
 -11   4   1        3.50        1.63      3.37 o 
 -10   4   1        0.84        2.31      3.33 o 
  -9   4   1        5.00       10.11      3.45 o 
  -8   4   1       77.30       70.26      6.07 o 
  -7   4   1        4.99       10.56      2.73 o 
  -6   4   1       56.02       57.39      2.95 o 
  -5   4   1      323.14      340.30      6.37 o 
  -4   4   1      138.17      148.19      4.06 o 
  -3   4   1       26.71       24.08      2.47 o 
  -2   4   1        2.81        1.11      1.22 o 
  -1   4   1      390.47      400.78      7.69 o 
   0   4   1       44.99       47.24      2.17 o 
   1   4   1        0.01       -1.13      1.13 o 
   2   4   1      553.26      596.34      7.99 o 
   3   4   1      142.43      142.04      3.88 o 
   4   4   1      202.39      221.12      4.12 o 
   5   4   1       10.08        5.79      1.36 o 
   6   4   1        0.59       -1.38      1.38 o 
   7   4   1       42.53       39.48      3.29 o 
   8   4   1        4.04        3.24      2.53 o 
   9   4   1      118.49      108.16     11.19 o 
  10   4   1       36.67       33.06      7.78 o 
  11   4   1       16.20        3.20      4.13 o 
 -11   5   1        0.11       -1.03      3.41 o 
 -10   5   1       28.54       31.36      5.14 o 
  -9   5   1        2.85        6.23      3.31 o 
  -8   5   1       81.46       71.00      4.82 o 
  -7   5   1       14.37       12.32      3.74 o 
  -6   5   1       16.70       20.02      2.78 o 
  -5   5   1      120.82      133.68      4.33 o 
  -4   5   1      878.46      884.77     12.57 o 
  -3   5   1      259.07      267.46      5.82 o 
  -2   5   1      237.67      239.64      5.38 o 
  -1   5   1      452.03      478.85      9.28 o 
   0   5   1      380.78      411.49      7.28 o 
   1   5   1        1.29        1.54      1.15 o 
   2   5   1      544.23      563.39      8.17 o 
   3   5   1       39.93       55.95      3.15 o 
   4   5   1      208.14      235.32      5.61 o 
   5   5   1       64.60       65.31      3.29 o 
   6   5   1       69.62       62.64      3.94 o 
   7   5   1       29.15       23.69      3.12 o 
   8   5   1       32.70       35.89      4.81 o 
   9   5   1        0.65       -3.09      3.96 o 
  10   5   1        0.00       -4.45      4.45 o 
 -10   6   1       10.09        2.18      3.48 o 
  -9   6   1       25.22       29.54      8.96 o 
  -8   6   1        1.71        3.10      2.51 o 
  -7   6   1       52.68       48.03      5.73 o 
  -6   6   1       16.00       19.05      2.98 o 
  -5   6   1      163.72      154.31      5.11 o 
  -4   6   1       24.87       25.25      3.09 o 
  -3   6   1       84.28       87.07      3.88 o 
  -2   6   1      212.61      196.22      7.01 o 
  -1   6   1      383.35      386.38     11.74 o 
   0   6   1       12.55        8.49      1.87 o 
   1   6   1      135.03      143.46      4.61 o 
   2   6   1       30.02       31.70      2.72 o 
   3   6   1      526.59      531.83      9.37 o 
   4   6   1      337.29      321.55      8.39 o 
   5   6   1      176.71      185.01      5.49 o 
   6   6   1       85.88       86.27      5.23 o 
   7   6   1      151.52      161.98      6.54 o 
   8   6   1       10.44        1.20      4.59 o 
   9   6   1       30.26       27.03      7.27 o 
  10   6   1       28.12       24.01      7.64 o 
 -10   7   1       21.97       19.13      7.01 o 
  -9   7   1       89.85       90.90     11.58 o 
  -8   7   1       12.12       17.44      3.40 o 
  -7   7   1        2.33        2.13      2.40 o 
  -6   7   1       36.99       35.09      3.78 o 
  -5   7   1       45.89       46.41      3.52 o 
  -4   7   1      409.08      406.74      8.64 o 
  -3   7   1       14.10       10.38      2.22 o 
  -2   7   1        2.04        0.80      1.71 o 
  -1   7   1       18.10       18.56      2.41 o 
   0   7   1       16.20       13.21      2.61 o 
   1   7   1       13.73       15.34      2.37 o 
   2   7   1      197.02      184.52      5.61 o 
   3   7   1      184.40      198.90      6.68 o 
   4   7   1       30.96       30.35      3.39 o 
   5   7   1       16.85       13.34      3.10 o 
   6   7   1       58.71       49.07      4.34 o 
   7   7   1       14.09       19.81      4.36 o 
   8   7   1       16.75       16.18      4.40 o 
   9   7   1        3.63        1.46      4.60 o 
  -9   8   1        7.10        8.98      6.45 o 
  -8   8   1       13.96       21.04      3.84 o 
  -7   8   1        1.41       -0.27      2.46 o 
  -6   8   1        6.66        8.57      3.25 o 
  -5   8   1      242.12      252.01     10.29 o 
  -4   8   1       17.77       19.19      2.82 o 
  -3   8   1      281.59      296.98      7.62 o 
  -2   8   1      135.93      132.89      6.28 o 
  -1   8   1        6.69       10.03      2.34 o 
   0   8   1       89.42       77.12      7.85 o 
   1   8   1      198.87      193.02      6.06 o 
   2   8   1      111.05      115.40      5.08 o 
   3   8   1      231.26      234.56      6.76 o 
   4   8   1       17.70       23.55      4.46 o 
   5   8   1      414.48      405.04     10.96 o 
   6   8   1       51.23       56.82     10.14 o 
   7   8   1        0.58       -0.16      3.11 o 
   8   8   1       11.06       13.55      4.51 o 
  -8   9   1       34.35       40.53     17.48 o 
  -7   9   1       60.73       59.58      5.52 o 
  -6   9   1       12.94       11.62      3.31 o 
  -5   9   1       84.25       93.21      6.22 o 
  -4   9   1        0.89       -0.34      2.01 o 
  -3   9   1       29.49       24.61      4.26 o 
  -2   9   1      117.10      132.30      5.44 o 
  -1   9   1       22.75       16.28      2.79 o 
   0   9   1       71.03       66.33      4.43 o 
   1   9   1       78.71       81.82      5.74 o 
   2   9   1       60.67       66.09      4.45 o 
   3   9   1      101.12       99.11      5.75 o 
   4   9   1        4.16        5.75      3.02 o 
   5   9   1       25.05        8.06      6.61 o 
   6   9   1       54.56       65.54     10.34 o 
   7   9   1        1.33        0.86      3.71 o 
  -7  10   1       31.68       27.99      8.70 o 
  -6  10   1        1.22        8.24      4.96 o 
  -5  10   1       20.95       17.17      6.61 o 
  -4  10   1        1.77        2.15      2.42 o 
  -3  10   1       12.62       11.98      3.56 o 
  -2  10   1      112.58      109.87      5.94 o 
  -1  10   1        0.18       -1.98      1.98 o 
   0  10   1       53.47       45.18      4.14 o 
   1  10   1       16.46        9.67      5.01 o 
   2  10   1      111.62      105.98      5.74 o 
   3  10   1       21.01       19.08      7.26 o 
   4  10   1       86.40       85.68      6.49 o 
   5  10   1       42.87       41.85      7.11 o 
   6  10   1       37.70       50.23      6.95 o 
  -5  11   1        2.95        2.92      3.84 o 
  -4  11   1       16.42       17.58      3.42 o 
  -3  11   1        0.44       -1.50      2.44 o 
  -2  11   1       90.64       92.89      5.82 o 
  -1  11   1       39.12       33.34      4.01 o 
   0  11   1       10.30       12.64      3.85 o 
   1  11   1      348.49      364.04     15.46 o 
   2  11   1       82.22       69.98     12.53 o 
   3  11   1        4.72        3.47      3.47 o 
   4  11   1        6.87       10.96      3.82 o 
  -1  12   1        2.38        2.11      2.91 o 
   0  12   1        0.27        4.28      3.61 o 
 -12   0   2       57.58       27.10      6.65 o 
 -10   0   2       20.85       17.40      5.55 o 
  -8   0   2       89.75       93.96      9.11 o 
  -6   0   2      957.11     1021.80     27.45 o 
  -4   0   2      905.47      871.08     14.42 o 
  -2   0   2     3723.12     3680.94     52.42 o 
   0   0   2     6196.55     5982.98     83.74 o 
   2   0   2     3194.66     3068.02     44.68 o 
   4   0   2        0.00        1.34      1.25 o 
   6   0   2      722.15      710.40     13.25 o 
   8   0   2        0.14        2.68      3.05 o 
  10   0   2        1.85       -1.06      3.40 o 
 -12   1   2        9.75        8.31      6.30 o 
 -11   1   2       12.74        5.12      3.10 o 
 -10   1   2       12.38        3.88      5.07 o 
  -9   1   2      312.82      244.35     34.67 o 
  -8   1   2     1394.84     1362.14     26.26 o 
  -7   1   2       55.74       43.96      2.56 o 
  -6   1   2        5.77        5.76      1.37 o 
  -5   1   2     1442.33     1500.90     19.99 o 
  -4   1   2      763.45      772.30     13.35 o 
  -3   1   2      266.43      262.00      4.09 o 
  -2   1   2     2667.14     2491.55     25.70 o 
  -1   1   2       10.10        9.22      0.88 o 
   0   1   2    11810.84    11043.88    125.86 o 
   1   1   2       28.52       25.82      2.07 o 
   2   1   2      198.40      213.02      3.71 o 
   3   1   2      522.56      538.74      6.84 o 
   4   1   2      297.99      306.00      4.60 o 
   5   1   2        1.18        1.58      1.02 o 
   6   1   2       29.09       26.84      2.66 o 
   7   1   2        7.74        7.55      2.37 o 
   8   1   2      606.23      584.76     11.51 o 
   9   1   2       68.86       75.74      5.01 o 
  10   1   2        3.38        3.96      2.80 o 
  11   1   2       27.80       40.12      8.42 o 
 -12   2   2       98.48      127.00     10.34 o 
 -11   2   2       46.05       44.21      5.86 o 
 -10   2   2       14.63       21.20      4.29 o 
  -9   2   2     1031.26      980.44     21.83 o 
  -8   2   2        5.96        1.87      2.68 o 
  -7   2   2       21.55       21.15      2.70 o 
  -6   2   2      596.77      613.89     12.82 o 
  -5   2   2      440.09      481.32      6.88 o 
  -4   2   2     1866.01     1840.97     20.27 o 
  -3   2   2       13.13       12.86      1.34 o 
  -2   2   2     2231.45     2212.57     26.98 o 
  -1   2   2     2547.96     2354.25     24.73 o 
   0   2   2     4822.41     4633.76     53.38 o 
   1   2   2     1777.48     1656.16     79.65 o 
   2   2   2       48.86       36.45      1.88 o 
   3   2   2      213.01      194.67      3.73 o 
   4   2   2      660.08      693.47      8.79 o 
   5   2   2       22.73       34.25      2.00 o 
   6   2   2      209.48      199.45      4.86 o 
   7   2   2       40.04       42.28      5.20 o 
   8   2   2       22.90       24.65      3.13 o 
   9   2   2       59.60       59.34      4.60 o 
  10   2   2        4.62        2.74      5.79 o 
  11   2   2        6.30       13.47      6.89 o 
 -12   3   2        9.22        6.11      3.79 o 
 -11   3   2      269.16      287.62     11.89 o 
 -10   3   2        3.14       -1.80      2.80 o 
  -9   3   2      461.16      421.13     13.12 o 
  -8   3   2       94.65       95.72      6.70 o 
  -7   3   2      415.80      413.24     13.88 o 
  -6   3   2        4.32        2.95      1.05 o 
  -5   3   2      522.82      518.81      8.85 o 
  -4   3   2       58.25       66.68      2.74 o 
  -3   3   2     2396.13     2357.31     25.72 o 
  -2   3   2        4.37        7.61      1.29 o 
  -1   3   2       68.06       72.81      4.44 o 
   0   3   2      591.90      621.93      7.55 o 
   1   3   2      236.03      254.71      4.57 o 
   2   3   2      193.64      205.65      4.67 o 
   3   3   2      572.34      590.52      7.88 o 
   4   3   2       25.96       32.60      2.27 o 
   5   3   2       19.65       20.58      1.91 o 
   6   3   2      148.60      145.43      6.31 o 
   7   3   2       51.64       58.85      3.37 o 
   8   3   2       15.56       19.78      3.00 o 
   9   3   2       51.57       57.59      8.09 o 
  10   3   2        7.29        6.58      5.96 o 
 -12   4   2      128.02      146.79     10.54 o 
 -11   4   2       73.51       79.39      7.71 o 
 -10   4   2        9.28        2.82      4.48 o 
  -9   4   2      304.40      291.14     10.97 o 
  -8   4   2      221.78      194.43      6.50 o 
  -7   4   2       80.58       82.58      4.65 o 
  -6   4   2        5.64        5.59      1.52 o 
  -5   4   2       26.90       25.41      2.12 o 
  -4   4   2      170.10      185.70      5.21 o 
  -3   4   2        9.99       15.92      2.65 o 
  -2   4   2        3.18        8.47      1.16 o 
  -1   4   2       24.68       23.11      2.00 o 
   0   4   2      390.17      376.19      5.67 o 
   1   4   2      965.30     1004.50     11.67 o 
   2   4   2       63.66       75.63      2.72 o 
   3   4   2       72.45       64.07      5.70 o 
   4   4   2      739.56      746.64      9.99 o 
   5   4   2       23.76       24.15      2.00 o 
   6   4   2      132.06      136.65      4.33 o 
   7   4   2       45.75       34.14      5.39 o 
   8   4   2        1.98       -0.49      2.33 o 
   9   4   2       39.91       43.73      8.15 o 
  10   4   2        0.56       -4.42      4.42 o 
 -11   5   2      142.02      143.09     10.07 o 
 -10   5   2       44.58       48.09      6.01 o 
  -9   5   2       41.22       45.95     11.35 o 
  -8   5   2       24.66       15.92      2.98 o 
  -7   5   2      281.54      279.93     11.61 o 
  -6   5   2      209.42      223.59      5.59 o 
  -5   5   2      244.11      239.37      5.69 o 
  -4   5   2       33.51       30.91      3.37 o 
  -3   5   2       54.75       63.15      3.83 o 
  -2   5   2      148.77      142.60      4.29 o 
  -1   5   2       11.20       13.28      1.54 o 
   0   5   2     1124.48     1208.60     13.92 o 
   1   5   2      122.57      141.33      3.71 o 
   2   5   2       89.64      109.48      5.68 o 
   3   5   2       53.56       53.38      3.11 o 
   4   5   2      184.72      176.38     11.96 o 
   5   5   2      189.42      194.19      4.96 o 
   6   5   2        2.06        2.93      1.92 o 
   7   5   2       17.02       14.48      3.35 o 
   8   5   2        5.49       11.44      4.40 o 
   9   5   2       18.50       14.41      6.00 o 
  10   5   2        4.04        5.71      4.65 o 
 -11   6   2       17.94       19.38      5.12 o 
 -10   6   2       77.19       81.53      9.62 o 
  -9   6   2        6.56       10.75      3.70 o 
  -8   6   2      306.70      277.05      8.98 o 
  -7   6   2        0.11        1.01      2.28 o 
  -6   6   2       11.22        9.73      2.19 o 
  -5   6   2      368.09      364.19      7.67 o 
  -4   6   2      778.02      749.28     11.86 o 
  -3   6   2      141.72      153.70      5.68 o 
  -2   6   2      171.99      159.67      7.16 o 
  -1   6   2       51.72       48.15      3.17 o 
   0   6   2      271.85      279.81      5.61 o 
   1   6   2        0.10       -0.36      1.24 o 
   2   6   2       32.06       35.00      2.53 o 
   3   6   2       50.62       58.72      3.18 o 
   4   6   2        9.62       12.47      2.06 o 
   5   6   2       44.08       42.49      3.01 o 
   6   6   2      299.76      279.88      9.19 o 
   7   6   2       13.48       10.88      3.42 o 
   8   6   2      147.49      154.46     12.66 o 
   9   6   2        0.45       -2.87      5.08 o 
 -10   7   2        0.00        1.68      3.53 o 
  -9   7   2       50.48       60.06      6.75 o 
  -8   7   2       53.97       63.77      5.22 o 
  -7   7   2       32.03       32.21      7.16 o 
  -6   7   2       97.00       92.15      5.73 o 
  -5   7   2      210.84      210.76      6.94 o 
  -4   7   2      240.36      238.47      6.57 o 
  -3   7   2      829.31      801.49     12.92 o 
  -2   7   2       20.92       12.00      3.46 o 
  -1   7   2      234.60      250.21      6.45 o 
   0   7   2      172.85      185.46      5.52 o 
   1   7   2        0.58       -0.85      1.69 o 
   2   7   2        1.43        3.73      2.83 o 
   3   7   2      281.06      259.11      6.11 o 
   4   7   2      134.71      134.21      5.83 o 
   5   7   2      102.22       96.37      5.92 o 
   6   7   2        3.19        5.84      3.45 o 
   7   7   2       17.29       22.52      4.61 o 
   8   7   2        8.26        8.45      5.41 o 
  -9   8   2        5.24        6.83      4.05 o 
  -8   8   2       29.96       31.97      4.30 o 
  -7   8   2       18.25       18.96      3.45 o 
  -6   8   2       70.73       72.77      5.55 o 
  -5   8   2      331.16      330.61      8.15 o 
  -4   8   2      707.68      720.59     12.74 o 
  -3   8   2      164.21      162.02      5.77 o 
  -2   8   2        2.62        2.07      1.83 o 
  -1   8   2       14.95       10.62      3.06 o 
   0   8   2      100.30       99.42      4.85 o 
   1   8   2        0.60       -0.09      1.85 o 
   2   8   2       12.54       12.86      2.52 o 
   3   8   2       14.31        5.46      2.82 o 
   4   8   2      200.85      207.09     11.84 o 
   5   8   2        3.31        3.50      4.79 o 
   6   8   2       64.66       63.67      6.83 o 
   7   8   2        4.65        5.44      4.19 o 
   8   8   2       72.28       64.10     10.75 o 
  -8   9   2       75.25       93.55      6.86 o 
  -7   9   2        5.43        3.91      3.15 o 
  -6   9   2       13.69       12.14      4.13 o 
  -5   9   2       27.75       24.48      3.79 o 
  -4   9   2      154.34      161.49      6.59 o 
  -3   9   2      428.65      428.27      9.76 o 
  -2   9   2       27.34       25.17      3.19 o 
  -1   9   2      108.58      106.24      6.09 o 
   0   9   2      211.79      203.75      8.15 o 
   1   9   2       25.07       23.96      3.05 o 
   2   9   2       14.03       15.37      4.80 o 
   3   9   2       62.56       68.09      6.29 o 
   4   9   2        9.62       11.01      3.44 o 
   5   9   2       20.59       18.38     17.94 o 
   6   9   2      190.53      215.99     11.17 o 
   7   9   2        4.04       -0.97      6.12 o 
  -7  10   2       69.27       85.64      8.19 o 
  -6  10   2       24.02       27.87      5.39 o 
  -5  10   2      142.59      146.65      6.59 o 
  -4  10   2       80.30       74.82      7.59 o 
  -3  10   2       10.61       12.31      2.90 o 
  -2  10   2       88.63       97.23      5.66 o 
  -1  10   2       18.72       12.68      3.56 o 
   0  10   2        5.45        2.15      2.37 o 
   1  10   2       75.36       66.31      5.81 o 
   2  10   2        4.40        6.35      3.06 o 
   3  10   2      158.88      166.39      8.21 o 
   4  10   2       41.07       52.79     10.48 o 
   5  10   2        1.20        5.20      3.86 o 
  -5  11   2       15.24       12.72      3.84 o 
  -4  11   2        0.00        0.01      2.68 o 
  -3  11   2        5.01        4.49      2.75 o 
  -2  11   2       22.39       21.88      3.47 o 
  -1  11   2       22.62       14.31      3.23 o 
   0  11   2       93.57       90.13      8.69 o 
   1  11   2        0.46        0.71      3.53 o 
   2  11   2        0.01        4.71      3.24 o 
   3  11   2        6.03        7.71      3.40 o 
 -13   0   3       24.02       34.04      8.18 o 
 -11   0   3      265.29      261.83     15.64 o 
  -9   0   3     1299.35     1319.89     37.55 o 
  -7   0   3      351.93      353.78     14.38 o 
  -5   0   3      606.72      610.27     11.50 o 
  -3   0   3     1038.00     1089.11     17.72 o 
  -1   0   3     8553.73     8361.00    117.13 o 
   1   0   3      226.12      221.37      5.34 o 
   3   0   3        4.19        2.03      1.94 o 
   5   0   3     1538.26     1614.99     23.35 o 
   7   0   3       10.44       11.56      3.54 o 
   9   0   3       86.66       80.76      7.52 o 
 -13   1   3        0.26        2.08      4.96 o 
 -12   1   3        5.97        7.17      7.94 o 
 -11   1   3       11.95       15.88      4.17 o 
 -10   1   3       23.95       24.56      4.23 o 
  -9   1   3      242.87      243.08      9.57 o 
  -8   1   3        0.18        1.82      2.35 o 
  -7   1   3       76.90       68.39      3.44 o 
  -6   1   3       15.21       17.81      2.02 o 
  -5   1   3      429.10      436.85      6.47 o 
  -4   1   3      989.46      971.97     11.72 o 
  -3   1   3     1473.03     1459.19     18.87 o 
  -2   1   3     2267.93     2140.46     25.98 o 
  -1   1   3     3703.35     3618.12     36.86 o 
   0   1   3      114.85       95.36      3.02 o 
   1   1   3      817.02      844.21     11.33 o 
   2   1   3        1.19        1.09      0.90 o 
   3   1   3      168.38      170.25      3.74 o 
   4   1   3       88.35       94.72      3.10 o 
   5   1   3       32.43       27.00      2.12 o 
   6   1   3        8.51        8.85      2.45 o 
   7   1   3      332.18      325.89      8.17 o 
   8   1   3       23.66       21.81      3.16 o 
   9   1   3       39.45       49.28      5.38 o 
  10   1   3        6.08        5.25      5.13 o 
 -13   2   3        0.46        4.20      3.89 o 
 -12   2   3       12.72       -0.35      2.97 o 
 -11   2   3       38.42       30.71      5.00 o 
 -10   2   3        9.82       11.27      3.46 o 
  -9   2   3       29.23       26.50      3.99 o 
  -8   2   3       10.73        8.09      3.19 o 
  -7   2   3      257.97      241.16      6.32 o 
  -6   2   3      445.28      495.03      7.38 o 
  -5   2   3       79.14       79.54      2.66 o 
  -4   2   3        0.02        1.15      1.04 o 
  -3   2   3     2381.12     2312.36     24.96 o 
  -2   2   3      805.66      787.69      9.85 o 
  -1   2   3      217.74      224.05      3.88 o 
   0   2   3      765.66      758.89     11.79 o 
   1   2   3      639.95      606.28     11.41 o 
   2   2   3      343.34      318.63      5.18 o 
   3   2   3      207.98      210.97      4.06 o 
   4   2   3      236.83      233.44      4.57 o 
   5   2   3      269.58      281.52      5.03 o 
   6   2   3       38.69       33.87      2.59 o 
   7   2   3       34.59       32.16      4.06 o 
   8   2   3      686.40      682.28     15.73 o 
   9   2   3       27.49       18.27      4.04 o 
  10   2   3        2.34        6.52      7.20 o 
 -12   3   3       21.36       22.55      6.90 o 
 -11   3   3       15.57       18.16      4.30 o 
 -10   3   3        0.25        1.22      1.82 o 
  -9   3   3      148.40      114.44     19.20 o 
  -8   3   3        0.05        3.41      1.97 o 
  -7   3   3        0.38       -0.45      1.64 o 
  -6   3   3      106.26      114.82      3.49 o 
  -5   3   3     1446.70     1555.87     18.47 o 
  -4   3   3      838.62      858.98     11.38 o 
  -3   3   3     1546.32     1551.28     21.35 o 
  -2   3   3     2863.40     2925.68     31.33 o 
  -1   3   3       32.47       47.76      2.17 o 
   0   3   3      139.17      155.14      3.82 o 
   1   3   3      148.20      147.24      3.35 o 
   2   3   3       63.65       74.56      3.51 o 
   3   3   3       40.42       41.64      2.18 o 
   4   3   3       44.01       44.43      2.44 o 
   5   3   3        7.13        8.75      1.55 o 
   6   3   3        3.97        3.63      1.61 o 
   7   3   3       16.36       20.66      4.72 o 
   8   3   3       91.28       96.40      8.43 o 
   9   3   3       11.90        7.91      4.19 o 
  10   3   3        0.53        3.99      4.66 o 
 -12   4   3       19.03       12.45      4.58 o 
 -11   4   3        0.12       -0.30      3.19 o 
 -10   4   3        2.17        1.63      3.83 o 
  -9   4   3      236.04      181.39     25.14 o 
  -8   4   3      134.92      133.79      6.85 o 
  -7   4   3        1.42        1.40      2.23 o 
  -6   4   3      238.81      236.48      5.44 o 
  -5   4   3       22.01       26.08      2.26 o 
  -4   4   3      392.44      416.12      7.27 o 
  -3   4   3       89.75       81.00      3.17 o 
  -2   4   3      573.13      579.33      8.75 o 
  -1   4   3      810.95      815.20     13.35 o 
   0   4   3       95.74       90.80      2.73 o 
   1   4   3      442.42      464.93      6.76 o 
   2   4   3      571.67      569.31     11.78 o 
   3   4   3      697.56      703.07      9.49 o 
   4   4   3      311.10      322.68      6.68 o 
   5   4   3      481.14      468.59      7.80 o 
   6   4   3       30.64       30.51      3.23 o 
   7   4   3       14.25       20.13      3.46 o 
   8   4   3      155.24      133.88      9.90 o 
   9   4   3        4.76        2.58      4.68 o 
 -12   5   3       19.89       28.78      5.76 o 
 -11   5   3        0.94       -2.08      3.23 o 
 -10   5   3      156.23      151.19      8.67 o 
  -9   5   3       10.52       10.69      3.57 o 
  -8   5   3        0.50       -1.29      1.98 o 
  -7   5   3      177.89      189.74      8.45 o 
  -6   5   3        7.02        7.65      1.92 o 
  -5   5   3        6.03        2.36      1.60 o 
  -4   5   3        9.64       15.30      2.29 o 
  -3   5   3      627.49      646.48      8.56 o 
  -2   5   3      636.77      682.78      9.05 o 
  -1   5   3      227.99      275.98      5.13 o 
   0   5   3        3.04        1.36      1.17 o 
   1   5   3       52.80       46.66      2.47 o 
   2   5   3        5.79        6.12      1.46 o 
   3   5   3        0.65        0.65      1.35 o 
   4   5   3      540.99      525.75     10.10 o 
   5   5   3        0.04        0.17      2.53 o 
   6   5   3       19.36       11.35      3.03 o 
   7   5   3       59.02       53.35      6.32 o 
   8   5   3       57.13       49.81     17.40 o 
   9   5   3       12.22       15.46      5.92 o 
 -11   6   3        0.94       -0.60      3.52 o 
 -10   6   3       31.84       40.30      5.81 o 
  -9   6   3        6.99        3.11      3.11 o 
  -8   6   3       99.46      114.91     10.38 o 
  -7   6   3      109.88      106.90      6.07 o 
  -6   6   3        8.53        4.29      1.69 o 
  -5   6   3      155.69      144.63     10.83 o 
  -4   6   3      568.18      591.64     10.20 o 
  -3   6   3      170.81      174.41      5.21 o 
  -2   6   3        5.88       14.37      2.18 o 
  -1   6   3      206.43      213.02      4.83 o 
   0   6   3      134.80      155.00      4.19 o 
   1   6   3      314.60      309.99      6.06 o 
   2   6   3        0.18        1.05      1.43 o 
   3   6   3      152.25      161.10      6.67 o 
   4   6   3       38.27       42.37      3.59 o 
   5   6   3      744.85      737.46     17.96 o 
   6   6   3       68.25       65.81      9.38 o 
   7   6   3        0.84       -0.42      2.65 o 
   8   6   3        1.41       -3.31     11.94 o 
 -10   7   3       77.72       73.78     11.07 o 
  -9   7   3        2.55        1.84      3.51 o 
  -8   7   3       89.53       99.95     13.24 o 
  -7   7   3       52.24       54.41      4.79 o 
  -6   7   3       32.17       31.36      3.18 o 
  -5   7   3      580.96      555.54     14.42 o 
  -4   7   3        9.15        8.17      2.26 o 
  -3   7   3        4.28        3.09      2.02 o 
  -2   7   3       46.20       48.73      3.49 o 
  -1   7   3        0.08       -0.60      1.44 o 
   0   7   3        5.70        5.81      2.08 o 
   1   7   3       73.07       63.78      3.42 o 
   2   7   3      315.02      309.31      8.01 o 
   3   7   3       54.47       50.87      4.44 o 
   4   7   3        0.10       -2.29      2.40 o 
   5   7   3       36.17       45.69      4.95 o 
   6   7   3        0.38        1.83      2.83 o 
   7   7   3       11.89        7.77      3.67 o 
   8   7   3        0.01       -4.39      4.39 o 
 -10   8   3       13.39        8.25      5.09 o 
  -9   8   3       11.09       13.53      3.74 o 
  -8   8   3       24.66       28.94      4.20 o 
  -7   8   3        5.73       -0.17      2.51 o 
  -6   8   3        2.90        4.60      2.31 o 
  -5   8   3       87.94       83.10      4.81 o 
  -4   8   3        8.45        6.98      3.40 o 
  -3   8   3        5.07        7.13      2.26 o 
  -2   8   3        0.62        1.66      1.97 o 
  -1   8   3        1.71        0.69      2.37 o 
   0   8   3        5.82        4.36      2.10 o 
   1   8   3      134.71      121.15      6.86 o 
   2   8   3      206.63      198.45      6.81 o 
   3   8   3        1.61        4.64      2.67 o 
   4   8   3       73.66       70.29      5.00 o 
   5   8   3       46.92       47.64      6.18 o 
   6   8   3       12.43       15.85      6.29 o 
   7   8   3       29.95       26.42      5.16 o 
  -9   9   3       20.28       24.03      7.51 o 
  -8   9   3      302.91      349.75     11.29 o 
  -7   9   3       48.30       49.75      5.20 o 
  -6   9   3        5.72        4.25      3.04 o 
  -5   9   3       70.49       68.56      4.68 o 
  -4   9   3        7.69       11.34      2.66 o 
  -3   9   3      109.41      112.03      5.63 o 
  -2   9   3      120.61      115.34      5.66 o 
  -1   9   3       18.24       20.07      2.96 o 
   0   9   3       45.92       45.77      4.77 o 
   1   9   3      249.51      230.54      8.68 o 
   2   9   3      201.63      210.11      8.47 o 
   3   9   3       56.03       55.93      5.44 o 
   4   9   3      144.14      148.57     11.77 o 
   5   9   3        9.71       12.19      6.48 o 
   6   9   3       32.31       19.35      5.18 o 
  -7  10   3        0.08       -2.15      3.20 o 
  -6  10   3       27.23       23.35      5.01 o 
  -5  10   3        1.81        4.84      2.63 o 
  -4  10   3       82.36       73.43      5.11 o 
  -3  10   3       73.47       72.77      5.80 o 
  -2  10   3       50.97       49.73      4.30 o 
  -1  10   3       20.26       17.94      3.83 o 
   0  10   3       17.98       19.28      3.98 o 
   1  10   3       16.73       22.48      4.06 o 
   2  10   3        9.13       14.42      3.61 o 
   3  10   3        6.27        6.55      3.37 o 
   4  10   3      157.35      172.43     10.18 o 
   5  10   3        9.56       17.32      7.47 o 
  -5  11   3       10.85        6.00      3.04 o 
  -4  11   3       18.70       20.14      3.59 o 
  -3  11   3       35.78       36.62      4.14 o 
  -2  11   3      220.31      206.58     11.24 o 
  -1  11   3        7.91        2.57      3.19 o 
   0  11   3        0.00        3.18      3.17 o 
   1  11   3       13.79        9.72      3.59 o 
   2  11   3       28.02       26.20      4.69 o 
   3  11   3       43.91       44.69      9.63 o 
 -12   0   4      279.23      290.21     17.07 o 
 -10   0   4      328.84      327.36     16.48 o 
  -8   0   4     1466.42     1551.19     40.93 o 
  -6   0   4      170.88      185.21      5.72 o 
  -4   0   4      972.86      948.39     16.62 o 
  -2   0   4      483.82      463.99      9.23 o 
   0   0   4     1972.27     2026.18     30.92 o 
   2   0   4      823.04      875.49     15.75 o 
   4   0   4      303.18      335.24      8.79 o 
   6   0   4      520.15      521.35     14.35 o 
   8   0   4      147.37      145.86     13.55 o 
 -13   1   4        0.32       -0.35      3.34 o 
 -12   1   4        9.24        4.09      3.69 o 
 -11   1   4       64.13       55.98     11.81 o 
 -10   1   4      235.44      224.17     12.31 o 
  -9   1   4      214.03      200.71      8.67 o 
  -8   1   4     1135.51     1144.20     23.13 o 
  -7   1   4       21.43       22.42      1.79 o 
  -6   1   4       25.39       42.27      2.31 o 
  -5   1   4      403.61      402.41      6.48 o 
  -4   1   4        0.81        5.73      1.16 o 
  -3   1   4      457.79      464.58      6.79 o 
  -2   1   4      919.73      905.06     12.55 o 
  -1   1   4     1255.05     1229.85     13.99 o 
   0   1   4      181.07      177.25      3.16 o 
   1   1   4      181.27      185.63      5.64 o 
   2   1   4       73.28       80.68      2.59 o 
   3   1   4       41.77       46.15      2.66 o 
   4   1   4        0.24       -1.17      1.17 o 
   5   1   4       12.10       11.83      1.66 o 
   6   1   4      281.73      297.66      6.42 o 
   7   1   4      142.01      146.06      7.11 o 
   8   1   4       15.37       10.47      3.53 o 
   9   1   4        7.71       13.41      6.60 o 
 -13   2   4       11.77        5.89      3.86 o 
 -12   2   4      120.51      147.74     10.18 o 
 -11   2   4        5.79        5.01      3.29 o 
 -10   2   4       58.93       54.75      8.51 o 
  -9   2   4      249.23      211.78      9.03 o 
  -8   2   4      589.74      626.15     11.77 o 
  -7   2   4        2.99        5.72      1.35 o 
  -6   2   4        1.98        2.44      1.31 o 
  -5   2   4      492.70      494.60      9.22 o 
  -4   2   4      162.28      148.57      3.85 o 
  -3   2   4      174.21      175.79      6.65 o 
  -2   2   4      206.36      216.72      4.38 o 
  -1   2   4      146.94      155.71      4.32 o 
   0   2   4       13.80       19.80      2.04 o 
   1   2   4       55.71       67.68      3.30 o 
   2   2   4      461.21      458.70      6.88 o 
   3   2   4        8.62        6.87      1.35 o 
   4   2   4        0.38        0.50      1.20 o 
   5   2   4       24.11       22.22      2.13 o 
   6   2   4      100.41       96.72      6.03 o 
   7   2   4        6.58        9.61      3.14 o 
   8   2   4       28.11       27.27      4.23 o 
   9   2   4       30.78       27.23      4.74 o 
 -13   3   4       41.67       46.55     19.35 o 
 -12   3   4        3.92        6.91      3.85 o 
 -11   3   4      166.90      148.40      9.23 o 
 -10   3   4        1.28       -0.16      2.61 o 
  -9   3   4      105.41       92.39     11.73 o 
  -8   3   4      153.78      178.57      6.22 o 
  -7   3   4       57.43       66.02      3.01 o 
  -6   3   4      253.09      254.65      8.24 o 
  -5   3   4      731.60      711.47     10.28 o 
  -4   3   4     1012.33     1018.86     13.24 o 
  -3   3   4      682.16      687.08      9.66 o 
  -2   3   4       75.16       76.06      4.18 o 
  -1   3   4     1032.35     1095.81     13.41 o 
   0   3   4        6.56        3.13      1.80 o 
   1   3   4      982.13      989.07     15.46 o 
   2   3   4      166.18      173.20      6.43 o 
   3   3   4       66.33       76.21      2.84 o 
   4   3   4      223.86      226.57      6.05 o 
   5   3   4       42.91       41.74      3.53 o 
   6   3   4      140.51      157.40      5.73 o 
   7   3   4      391.22      410.69     14.45 o 
   8   3   4      129.74      121.01      9.29 o 
   9   3   4       44.08       31.38      6.10 o 
 -12   4   4       16.04        7.66      9.38 o 
 -11   4   4       85.49       83.75      7.59 o 
 -10   4   4       21.70       23.25      4.42 o 
  -9   4   4       98.29       87.76      7.02 o 
  -8   4   4       27.17       23.66      3.23 o 
  -7   4   4      106.68      110.02      5.55 o 
  -6   4   4       10.43       17.08      2.02 o 
  -5   4   4      387.86      401.63      7.40 o 
  -4   4   4       47.50       49.30      3.19 o 
  -3   4   4      311.76      311.73      6.15 o 
  -2   4   4       74.44       59.96      2.83 o 
  -1   4   4       75.07       77.29      2.98 o 
   0   4   4      223.36      232.59      4.65 o 
   1   4   4       39.71       34.97      1.84 o 
   2   4   4       73.14       65.67      5.49 o 
   3   4   4      760.49      743.20     12.16 o 
   4   4   4      247.40      220.79      8.26 o 
   5   4   4        1.61        1.37      1.97 o 
   6   4   4        0.28        3.14      2.19 o 
   7   4   4       29.10       30.57      5.66 o 
   8   4   4        8.01       11.06      5.82 o 
   9   4   4        0.28        1.59      4.57 o 
 -12   5   4      125.29      145.72     25.00 o 
 -11   5   4       71.02       64.35      6.97 o 
 -10   5   4        0.48        2.03      2.60 o 
  -9   5   4       32.83       37.71     10.51 o 
  -8   5   4       92.33       80.46      5.26 o 
  -7   5   4       75.20       79.51      6.99 o 
  -6   5   4      420.54      400.91      7.98 o 
  -5   5   4       14.77       16.08      2.29 o 
  -4   5   4      420.46      399.46      7.71 o 
  -3   5   4      132.43      141.56      4.49 o 
  -2   5   4      294.09      292.83      6.84 o 
  -1   5   4       24.57       25.92      2.22 o 
   0   5   4      279.13      297.88      5.45 o 
   1   5   4       17.76       24.78      1.92 o 
   2   5   4        0.98        2.63      2.54 o 
   3   5   4       28.75       34.32      9.01 o 
   4   5   4       14.51        9.90      3.03 o 
   5   5   4       44.93       35.96      5.80 o 
   6   5   4       81.22       85.81      6.68 o 
   7   5   4      116.48      112.30      9.23 o 
   8   5   4        0.11        2.87      4.02 o 
 -11   6   4        7.67        9.52      4.26 o 
 -10   6   4       13.87       11.46      4.09 o 
  -9   6   4       29.56       38.58      5.39 o 
  -8   6   4      123.93      115.06      6.61 o 
  -7   6   4       38.37       42.38      6.30 o 
  -6   6   4        0.02       -1.16      1.65 o 
  -5   6   4      419.56      410.94     10.92 o 
  -4   6   4      285.46      286.16      6.80 o 
  -3   6   4       28.44       31.54      2.87 o 
  -2   6   4      103.12       98.07      3.57 o 
  -1   6   4        6.56        4.11      1.48 o 
   0   6   4       18.37       20.12      2.14 o 
   1   6   4        6.51        5.68      2.12 o 
   2   6   4       52.60       47.92      3.84 o 
   3   6   4      729.45      734.66     15.15 o 
   4   6   4       17.96       15.68      3.57 o 
   5   6   4      118.07      124.27      6.89 o 
   6   6   4        0.53       -1.36      2.65 o 
   7   6   4       80.80       83.23      9.53 o 
   8   6   4       31.81       38.63      7.51 o 
 -11   7   4        3.27        2.21      4.13 o 
 -10   7   4       17.57       13.13      4.48 o 
  -9   7   4        1.43        2.62      2.92 o 
  -8   7   4       77.17       78.69      7.16 o 
  -7   7   4       18.37       20.05      3.43 o 
  -6   7   4       11.15       11.50      2.46 o 
  -5   7   4      225.26      218.52      6.85 o 
  -4   7   4       10.39        9.16      2.31 o 
  -3   7   4       26.32       19.34      3.29 o 
  -2   7   4      243.63      237.13      7.56 o 
  -1   7   4       96.65       82.14      3.62 o 
   0   7   4      551.63      585.97     11.13 o 
   1   7   4      299.72      325.55      8.24 o 
   2   7   4        0.00        0.64      2.23 o 
   3   7   4       27.83       27.57      3.41 o 
   4   7   4      216.53      223.84      7.30 o 
   5   7   4       34.78       28.97      5.36 o 
   6   7   4       17.61       21.88      5.17 o 
   7   7   4        5.44        3.80      3.49 o 
 -10   8   4        4.31        5.80      4.67 o 
  -9   8   4       53.69       68.89      6.12 o 
  -8   8   4        0.10       -0.18      2.64 o 
  -7   8   4        1.93       -1.94      1.94 o 
  -6   8   4        6.36        4.09      2.03 o 
  -5   8   4        4.67        1.96      2.15 o 
  -4   8   4      371.16      364.04      8.68 o 
  -3   8   4       99.95       89.76      7.93 o 
  -2   8   4       34.11       35.62      3.33 o 
  -1   8   4        2.72        6.50      2.98 o 
   0   8   4       34.54       31.62      4.15 o 
   1   8   4        1.47       -2.15      2.15 o 
   2   8   4       47.65       48.57      4.31 o 
   3   8   4       73.74       59.73      4.77 o 
   4   8   4       16.42       12.10      4.03 o 
   5   8   4       33.62       32.71      4.84 o 
   6   8   4       95.53      100.62      7.50 o 
  -9   9   4       12.00       19.50      4.34 o 
  -8   9   4       11.18       16.13      3.92 o 
  -7   9   4        1.10        3.04      2.89 o 
  -6   9   4       42.94       48.83      6.66 o 
  -5   9   4      179.54      167.00      8.02 o 
  -4   9   4       18.52       21.48      3.11 o 
  -3   9   4       29.72       27.20      3.50 o 
  -2   9   4       67.02       58.45      5.27 o 
  -1   9   4      134.51      123.89      6.92 o 
   0   9   4      197.95      200.53      8.11 o 
   1   9   4       59.38       77.06      6.14 o 
   2   9   4       64.51       65.86      5.12 o 
   3   9   4      223.98      236.07      8.08 o 
   4   9   4      176.37      191.54     10.56 o 
   5   9   4        1.84        2.38      3.88 o 
  -7  10   4        1.49        6.59      3.31 o 
  -6  10   4       44.64       47.13      6.55 o 
  -5  10   4       14.05        7.04      2.57 o 
  -4  10   4       26.78       27.34      3.56 o 
  -3  10   4       16.39       30.90      7.02 o 
  -2  10   4       26.17       22.35      3.96 o 
  -1  10   4        0.99        5.14      3.14 o 
   0  10   4       68.17       62.47      5.91 o 
   1  10   4       25.18       14.99      3.70 o 
   2  10   4       34.03       29.94      5.58 o 
   3  10   4        6.17        7.17      4.24 o 
   4  10   4        9.95        9.39      4.64 o 
  -5  11   4       14.63       10.14      3.22 o 
  -4  11   4        1.01        1.63      3.27 o 
  -3  11   4      135.62      136.07      8.36 o 
  -2  11   4        1.53       -3.05      3.05 o 
  -1  11   4        0.83       -0.32      3.13 o 
   0  11   4       61.85       59.51     10.09 o 
   1  11   4        4.83        8.00      3.68 o 
 -13   0   5       35.81       46.01      9.29 o 
 -11   0   5      611.10      660.72     25.91 o 
  -9   0   5        1.00        0.38      3.82 o 
  -7   0   5      101.38       94.23      4.78 o 
  -5   0   5       14.13       12.31      2.16 o 
  -3   0   5     1136.46     1156.77     27.05 o 
  -1   0   5      402.30      398.78      8.59 o 
   1   0   5      859.95      903.62     16.29 o 
   3   0   5        3.51        2.94      1.86 o 
   5   0   5       18.45       18.16      3.42 o 
   7   0   5       50.26       31.73      8.65 o 
   9   0   5      105.27      139.91     16.65 o 
 -13   1   5      158.62      165.01      9.87 o 
 -12   1   5        0.67        0.86      3.06 o 
 -11   1   5       55.06       51.61      5.95 o 
 -10   1   5        6.41        4.70      2.93 o 
  -9   1   5      214.29      198.59     13.18 o 
  -8   1   5       26.94       31.00      3.82 o 
  -7   1   5       25.52       22.45      2.02 o 
  -6   1   5      660.77      692.39      9.98 o 
  -5   1   5      734.12      751.61     10.43 o 
  -4   1   5        6.94        9.56      1.37 o 
  -3   1   5      435.48      395.34     14.90 o 
  -2   1   5      213.34      221.79      4.29 o 
  -1   1   5     1353.60     1333.77     17.48 o 
   0   1   5      718.61      736.20     10.55 o 
   1   1   5      434.49      455.65      7.53 o 
   2   1   5      141.44      145.12      4.15 o 
   3   1   5      221.56      191.09      4.52 o 
   4   1   5      103.61       99.17      3.59 o 
   5   1   5      272.61      280.98      6.87 o 
   6   1   5        0.93       -1.99      2.44 o 
   7   1   5       78.03       72.95     14.34 o 
   8   1   5      142.30      157.81     11.13 o 
   9   1   5       99.55      128.73     12.86 o 
 -13   2   5      113.24      125.09      9.80 o 
 -12   2   5        0.18        1.86      3.29 o 
 -11   2   5      281.54      285.52     16.01 o 
 -10   2   5       74.11       61.23      6.12 o 
  -9   2   5       60.88       68.49      7.10 o 
  -8   2   5        2.43        1.63      1.87 o 
  -7   2   5       17.46       21.53      2.09 o 
  -6   2   5       97.45       95.04      3.46 o 
  -5   2   5      187.61      190.61      4.56 o 
  -4   2   5     1112.62     1112.59     14.06 o 
  -3   2   5      383.39      382.69      6.41 o 
  -2   2   5       13.88       17.81      2.45 o 
  -1   2   5      148.78      151.13      4.74 o 
   0   2   5     1049.25     1065.84     16.16 o 
   1   2   5      193.98      221.10      5.98 o 
   2   2   5       85.06       86.03      5.11 o 
   3   2   5      150.01      152.54      8.01 o 
   4   2   5      332.60      331.82      7.39 o 
   5   2   5        3.31        3.82      3.68 o 
   6   2   5       28.54       30.86      3.34 o 
   7   2   5        1.65        0.85      2.86 o 
   8   2   5       24.54       30.70      6.31 o 
   9   2   5       29.59       39.66     11.06 o 
 -13   3   5        6.86        5.92      3.99 o 
 -12   3   5       38.75       45.72      6.34 o 
 -11   3   5        0.17       -2.62      2.98 o 
 -10   3   5       63.50       60.10      6.25 o 
  -9   3   5      241.43      217.87      9.32 o 
  -8   3   5       33.31       31.92      3.84 o 
  -7   3   5       13.47       13.93      1.94 o 
  -6   3   5     1015.67     1066.82     14.40 o 
  -5   3   5       19.12       16.18      1.91 o 
  -4   3   5        0.01        0.57      1.16 o 
  -3   3   5      422.62      400.94      6.87 o 
  -2   3   5     1126.17     1177.34     14.63 o 
  -1   3   5       69.57       73.35      4.91 o 
   0   3   5     1016.73     1057.50     16.61 o 
   1   3   5       77.95       72.63      4.23 o 
   2   3   5      398.05      388.14      8.84 o 
   3   3   5       42.92       46.16      3.39 o 
   4   3   5      583.92      577.14     10.63 o 
   5   3   5        9.42       14.78      3.64 o 
   6   3   5       22.22       23.10      3.16 o 
   7   3   5       15.66       19.87      3.89 o 
   8   3   5      151.23      141.91     16.91 o 
 -12   4   5       55.62       55.95      6.93 o 
 -11   4   5       10.53       15.69      4.19 o 
 -10   4   5       98.87      125.77      8.84 o 
  -9   4   5        6.56       10.30      4.04 o 
  -8   4   5        0.07       -0.77      2.03 o 
  -7   4   5        4.14        4.72      2.06 o 
  -6   4   5       78.29       83.42      3.89 o 
  -5   4   5       53.02       46.69      3.02 o 
  -4   4   5      448.63      501.42      8.58 o 
  -3   4   5       23.00       22.19      2.95 o 
  -2   4   5       23.93       30.76      2.21 o 
  -1   4   5      802.40      807.03     11.06 o 
   0   4   5      671.80      686.55     12.77 o 
   1   4   5       37.56       42.22      3.65 o 
   2   4   5      157.86      149.34      6.05 o 
   3   4   5      324.42      326.82      9.17 o 
   4   4   5        2.83        1.53      2.10 o 
   5   4   5      124.54      124.50      6.38 o 
   6   4   5       41.48       39.31      5.24 o 
   7   4   5        5.18        0.79      3.67 o 
   8   4   5      168.83      184.23     11.45 o 
 -12   5   5        0.44       -3.21      3.21 o 
 -11   5   5        4.77        3.15      3.57 o 
 -10   5   5       27.69       27.14      4.84 o 
  -9   5   5      206.24      178.80      7.28 o 
  -8   5   5       45.79       44.51      4.29 o 
  -7   5   5      109.99      106.24      4.59 o 
  -6   5   5       29.81       39.16      3.17 o 
  -5   5   5       15.88       11.20      2.01 o 
  -4   5   5      301.25      296.69      6.62 o 
  -3   5   5       52.55       53.35      3.21 o 
  -2   5   5      314.42      345.02      8.80 o 
  -1   5   5      129.17      140.68      4.08 o 
   0   5   5        0.10       -0.22      1.95 o 
   1   5   5       15.06       11.00      2.40 o 
   2   5   5        9.37       11.81      2.56 o 
   3   5   5        0.18        3.20      2.10 o 
   4   5   5      373.88      384.55     10.64 o 
   5   5   5      148.07      138.10      6.96 o 
   6   5   5       43.28       45.67      7.76 o 
   7   5   5       11.44       15.34      5.05 o 
   8   5   5       15.32       16.98      5.39 o 
 -11   6   5        5.53        2.58      3.82 o 
 -10   6   5      232.02      215.20     14.41 o 
  -9   6   5       85.53       94.73      9.18 o 
  -8   6   5       17.24       23.99      3.61 o 
  -7   6   5       19.08       20.79      3.34 o 
  -6   6   5       52.28       51.46      3.82 o 
  -5   6   5     1221.33     1178.58     16.82 o 
  -4   6   5        2.50        0.63      2.08 o 
  -3   6   5        3.84        2.34      1.83 o 
  -2   6   5        6.45        5.31      1.74 o 
  -1   6   5        5.29        6.00      2.16 o 
   0   6   5        1.95        0.43      1.85 o 
   1   6   5       29.85       31.83      3.33 o 
   2   6   5       26.79       28.86      4.04 o 
   3   6   5       71.99       76.12      5.80 o 
   4   6   5       94.48      100.40      6.35 o 
   5   6   5       80.76       80.60      7.86 o 
   6   6   5        0.51        2.34      3.89 o 
   7   6   5        5.64        2.46      4.33 o 
 -11   7   5        0.55       -0.58      2.98 o 
 -10   7   5        1.83       -0.35      3.47 o 
  -9   7   5        8.68        8.62      3.11 o 
  -8   7   5      113.83      124.43      7.24 o 
  -7   7   5       58.93       65.79      5.31 o 
  -6   7   5      106.54       97.05      4.89 o 
  -5   7   5        0.00        4.34      2.06 o 
  -4   7   5      184.57      185.18      5.91 o 
  -3   7   5       84.04       96.32      6.07 o 
  -2   7   5       26.01       25.97      3.79 o 
  -1   7   5       13.39       11.39      2.48 o 
   0   7   5       77.04       79.54      4.74 o 
   1   7   5      154.14      144.90      5.85 o 
   2   7   5      170.78      162.19      7.31 o 
   3   7   5       67.07       65.34      4.87 o 
   4   7   5       44.68       47.77      4.37 o 
   5   7   5       10.60        4.81      4.15 o 
   6   7   5       35.05       41.04      5.33 o 
 -10   8   5        9.17        0.89      3.32 o 
  -9   8   5       39.15       39.68      4.89 o 
  -8   8   5        9.14       14.78      3.56 o 
  -7   8   5      101.06      109.04      6.90 o 
  -6   8   5        0.05       -0.69      2.62 o 
  -5   8   5      703.37      708.85     16.70 o 
  -4   8   5       50.74       41.20      4.61 o 
  -3   8   5       15.39       23.41      3.81 o 
  -2   8   5        9.71        9.78      5.20 o 
  -1   8   5        4.78        4.18      2.80 o 
   0   8   5        8.11       12.89      3.60 o 
   1   8   5       10.65        7.21      2.74 o 
   2   8   5      167.20      171.84     10.82 o 
   3   8   5        0.36       -0.15      2.44 o 
   4   8   5        0.02        1.69      2.50 o 
   5   8   5       16.90       14.87      4.10 o 
  -9   9   5       35.96       36.48      7.83 o 
  -8   9   5       79.04       77.84      7.48 o 
  -7   9   5        0.28        1.02      2.81 o 
  -6   9   5       77.25       71.08      4.92 o 
  -5   9   5       39.60       49.23      5.02 o 
  -4   9   5       40.27       36.34      4.60 o 
  -3   9   5       19.45       23.39      4.01 o 
  -2   9   5       18.98       18.41      3.87 o 
  -1   9   5       38.64       37.69      4.62 o 
   0   9   5       24.36       27.23      5.38 o 
   1   9   5       13.71        8.64      4.19 o 
   2   9   5      169.82      175.78     10.66 o 
   3   9   5        0.65        3.25      2.90 o 
   4   9   5       47.60       45.53      5.55 o 
  -7  10   5      158.25      186.34     10.44 o 
  -6  10   5        7.38        5.39      4.01 o 
  -5  10   5        1.66        2.32      5.77 o 
  -4  10   5        1.47       -2.08      3.79 o 
  -3  10   5       45.16       39.97      5.33 o 
  -2  10   5       90.79       71.99      6.23 o 
  -1  10   5        8.45        5.10      3.38 o 
   0  10   5        0.01        2.62      3.15 o 
   1  10   5        0.14       -1.11      2.84 o 
   2  10   5        1.72        5.19      3.50 o 
   3  10   5       31.97       39.05      5.31 o 
  -4  11   5       84.03       80.03      7.41 o 
  -3  11   5        2.17        0.74      3.26 o 
  -2  11   5        1.73        2.35      3.20 o 
  -1  11   5       18.51       22.36      4.46 o 
   0  11   5        6.42        4.70      3.64 o 
 -12   0   6       17.79       18.27      6.88 o 
 -10   0   6      998.98      985.63     31.89 o 
  -8   0   6      491.61      519.38     13.86 o 
  -6   0   6        3.41        0.67      1.75 o 
  -4   0   6      531.57      494.31     11.11 o 
  -2   0   6     3612.29     3642.52     54.58 o 
   0   0   6      241.82      257.83     18.61 o 
   2   0   6      189.91      170.37      6.08 o 
   4   0   6       10.33        5.67      4.07 o 
   6   0   6       14.90       11.60      6.75 o 
   8   0   6       43.41       83.90     13.40 o 
 -13   1   6       35.35       42.20      8.52 o 
 -12   1   6        3.84        2.20      5.01 o 
 -11   1   6        5.08       -0.13      3.07 o 
 -10   1   6       13.76       12.97      3.75 o 
  -9   1   6        8.11        9.96      3.15 o 
  -8   1   6       59.48       63.02      3.36 o 
  -7   1   6        0.02       -1.20      1.20 o 
  -6   1   6      412.86      420.39      7.49 o 
  -5   1   6      118.66      111.30      6.12 o 
  -4   1   6        2.83        3.16      1.20 o 
  -3   1   6      146.57      142.73      5.20 o 
  -2   1   6       42.76       40.02      2.17 o 
  -1   1   6       89.07       86.96      2.70 o 
   0   1   6      665.55      680.96      9.28 o 
   1   1   6       10.00       11.21      1.33 o 
   2   1   6        8.17        4.49      1.77 o 
   3   1   6       12.94       16.12      3.16 o 
   4   1   6      202.18      193.06     12.87 o 
   5   1   6        0.02        1.02      2.17 o 
   6   1   6      182.47      197.69     11.05 o 
   7   1   6        0.39        8.18      4.31 o 
   8   1   6      115.86      129.89     30.32 o 
 -13   2   6       18.04       23.23      7.24 o 
 -12   2   6       89.39       88.49      8.22 o 
 -11   2   6       15.44       18.59      4.46 o 
 -10   2   6      163.04      159.52      8.50 o 
  -9   2   6      451.73      426.08     16.02 o 
  -8   2   6      127.49      143.98      5.81 o 
  -7   2   6       50.62       55.15      3.23 o 
  -6   2   6      105.06      120.31      4.08 o 
  -5   2   6       13.43       17.30      1.96 o 
  -4   2   6       59.92       53.59      3.74 o 
  -3   2   6      246.04      271.01      5.38 o 
  -2   2   6     1017.76     1058.27     13.37 o 
  -1   2   6     1358.93     1374.35     20.18 o 
   0   2   6      256.56      268.12      6.82 o 
   1   2   6       20.10       16.08      2.56 o 
   2   2   6       86.98      105.71      5.19 o 
   3   2   6      338.68      344.10     15.10 o 
   4   2   6      201.21      220.48      6.36 o 
   5   2   6       49.17       47.63      3.76 o 
   6   2   6       26.17       26.83      5.36 o 
   7   2   6      101.68       94.62      9.19 o 
   8   2   6        5.87        5.72      5.18 o 
 -13   3   6       38.70       40.12      6.82 o 
 -12   3   6        2.65       -0.32      3.15 o 
 -11   3   6       42.67       51.98      7.61 o 
 -10   3   6       50.19       56.71      9.69 o 
  -9   3   6       29.37       23.34      3.35 o 
  -8   3   6       41.54       44.47      3.94 o 
  -7   3   6      101.52      107.45      4.14 o 
  -6   3   6      592.36      606.49     11.77 o 
  -5   3   6      162.81      172.78      4.86 o 
  -4   3   6       77.38       77.68      3.37 o 
  -3   3   6      133.03      145.06      5.85 o 
  -2   3   6        1.33       -0.69      1.03 o 
  -1   3   6      227.84      252.61      6.92 o 
   0   3   6      146.10      151.65      5.50 o 
   1   3   6       21.77       13.56      2.53 o 
   2   3   6       80.07       81.30      5.00 o 
   3   3   6      595.79      591.06     12.18 o 
   4   3   6       36.61       34.69      4.02 o 
   5   3   6        0.29        2.56      3.50 o 
   6   3   6       22.33       30.36      4.40 o 
   7   3   6       13.40       24.00      5.78 o 
   8   3   6        3.80       -0.55      7.95 o 
 -12   4   6       12.56        8.89      4.00 o 
 -11   4   6        4.59        2.62      3.33 o 
 -10   4   6       32.25       32.72      5.02 o 
  -9   4   6       39.21       35.39      4.03 o 
  -8   4   6      112.28      104.37      5.92 o 
  -7   4   6       57.38       56.88      6.06 o 
  -6   4   6      106.10      117.19      4.63 o 
  -5   4   6       41.97       45.25      3.05 o 
  -4   4   6      407.20      390.21      7.54 o 
  -3   4   6       85.09       97.77      4.14 o 
  -2   4   6       24.14       28.07      2.11 o 
  -1   4   6      218.58      240.24      7.26 o 
   0   4   6       28.45       23.53      3.09 o 
   1   4   6       16.76       14.12      4.33 o 
   2   4   6       21.75       12.23      3.00 o 
   3   4   6      266.23      260.23      7.33 o 
   4   4   6      573.55      589.36     11.68 o 
   5   4   6        3.50        1.71      4.71 o 
   6   4   6        0.89       -0.95      2.84 o 
   7   4   6       16.41       18.13      6.42 o 
 -12   5   6        2.86        2.50      3.81 o 
 -11   5   6       13.68       10.88      4.29 o 
 -10   5   6        0.55        1.08      3.20 o 
  -9   5   6        7.51        9.29      3.92 o 
  -8   5   6      166.77      168.96      6.81 o 
  -7   5   6      112.24      111.62      4.84 o 
  -6   5   6      205.56      202.88      5.81 o 
  -5   5   6     1383.49     1395.41     21.32 o 
  -4   5   6      149.69      143.05      4.77 o 
  -3   5   6       31.72       29.46      2.63 o 
  -2   5   6        0.96       -0.92      1.98 o 
  -1   5   6      352.71      356.42      9.47 o 
   0   5   6       86.65       87.17      6.54 o 
   1   5   6      133.16      124.71      5.54 o 
   2   5   6       55.11       59.93      4.27 o 
   3   5   6      829.83      870.83     16.65 o 
   4   5   6       75.31       79.63      5.20 o 
   5   5   6       53.45       46.37      5.06 o 
   6   5   6        9.19       11.66      5.97 o 
   7   5   6      106.06      110.13     16.26 o 
 -11   6   6       29.06       33.80      5.96 o 
 -10   6   6       31.52       30.93      6.49 o 
  -9   6   6        0.25       -0.28      2.59 o 
  -8   6   6      250.89      231.92      8.27 o 
  -7   6   6       20.78       25.53      3.07 o 
  -6   6   6       15.68       16.96      3.99 o 
  -5   6   6      102.36       96.22      4.68 o 
  -4   6   6      246.03      252.77      7.63 o 
  -3   6   6      120.23      108.27      9.66 o 
  -2   6   6        6.28        4.33      2.81 o 
  -1   6   6       54.95       40.57      4.29 o 
   0   6   6       56.89       68.88      4.61 o 
   1   6   6       19.11       19.02      3.07 o 
   2   6   6      179.98      183.49      7.47 o 
   3   6   6       93.48       79.70      6.24 o 
   4   6   6      112.39      119.78      6.43 o 
   5   6   6        2.99        0.10      4.00 o 
   6   6   6       23.41       23.34      4.61 o 
 -11   7   6       13.49       10.16      4.83 o 
 -10   7   6       15.91       22.72      5.69 o 
  -9   7   6        9.20       15.34      3.63 o 
  -8   7   6       13.07        5.75      2.88 o 
  -7   7   6        4.48        2.84      2.64 o 
  -6   7   6       20.52       12.69      4.28 o 
  -5   7   6      275.88      274.06     10.79 o 
  -4   7   6        2.93        3.17      3.32 o 
  -3   7   6        6.33        7.19      2.69 o 
  -2   7   6      142.47      140.52      6.87 o 
  -1   7   6       94.20       77.47      6.02 o 
   0   7   6      276.37      267.65      7.82 o 
   1   7   6        1.13       -0.11      2.17 o 
   2   7   6        0.43       -1.16      2.30 o 
   3   7   6        3.63       -0.93      2.48 o 
   4   7   6       19.96       23.13      4.23 o 
   5   7   6       61.96       65.11      6.19 o 
 -10   8   6       18.44       20.75      5.37 o 
  -9   8   6       27.11       34.14      4.61 o 
  -8   8   6       50.74       45.32      5.07 o 
  -7   8   6      165.91      184.52      9.11 o 
  -6   8   6       63.17       57.69      4.62 o 
  -5   8   6       37.07       36.65      4.54 o 
  -4   8   6       14.18       13.14      3.53 o 
  -3   8   6      115.47       99.43      6.59 o 
  -2   8   6       24.84       27.36      4.22 o 
  -1   8   6      225.89      205.14      8.25 o 
   0   8   6       35.89       35.79      3.83 o 
   1   8   6        0.11       -1.97      2.34 o 
   2   8   6       31.64       35.59      4.18 o 
   3   8   6       91.72       96.00      7.39 o 
   4   8   6       43.11       56.51      7.51 o 
  -8   9   6       40.50       50.03      5.56 o 
  -7   9   6        1.05        2.57      3.65 o 
  -6   9   6        5.22       10.53      3.48 o 
  -5   9   6        4.47        8.90      3.38 o 
  -4   9   6       16.84       10.43      3.45 o 
  -3   9   6      108.78      113.53      7.36 o 
  -2   9   6      224.90      217.58      8.85 o 
  -1   9   6       12.82        3.15      3.14 o 
   0   9   6       44.75       43.68      5.97 o 
   1   9   6        5.91        4.50      3.14 o 
   2   9   6       44.72       42.55      8.45 o 
   3   9   6      135.37      143.97      7.72 o 
  -7  10   6       33.46       41.78      6.72 o 
  -6  10   6        0.72        2.52      3.15 o 
  -5  10   6        0.54        0.44      3.12 o 
  -4  10   6       58.14       61.05      5.91 o 
  -3  10   6       13.73       20.32      4.33 o 
  -2  10   6        0.12        3.38      4.08 o 
  -1  10   6       23.65       12.84      4.26 o 
   0  10   6       10.96        9.34      3.89 o 
   1  10   6       48.77       58.56      6.14 o 
 -13   0   7      617.68      651.28     27.98 o 
 -11   0   7      100.04      112.64     12.07 o 
  -9   0   7     1315.23     1237.27     36.17 o 
  -7   0   7       97.72       91.02      5.40 o 
  -5   0   7     1779.03     1882.33     31.80 o 
  -3   0   7       39.46       43.14      3.55 o 
  -1   0   7      283.17      305.06     10.60 o 
   1   0   7       29.60       40.38      3.48 o 
   3   0   7      770.08      794.45     26.30 o 
   5   0   7        3.21       -0.68      3.59 o 
   7   0   7        1.73        8.60      6.97 o 
 -13   1   7        0.06       -3.44      3.44 o 
 -12   1   7        9.60        8.41      3.92 o 
 -11   1   7        2.37        4.88      3.32 o 
 -10   1   7       95.29       87.68     10.24 o 
  -9   1   7       57.50       59.53      5.76 o 
  -8   1   7        1.04       -0.73      1.45 o 
  -7   1   7      150.48      160.23      4.79 o 
  -6   1   7        6.39        6.35      1.59 o 
  -5   1   7      111.11      117.71      3.94 o 
  -4   1   7       79.64       75.83      4.40 o 
  -3   1   7       21.97       17.72      2.83 o 
  -2   1   7       41.55       40.90      2.33 o 
  -1   1   7      232.20      246.20      5.25 o 
   0   1   7      309.29      310.95      7.49 o 
   1   1   7      260.86      236.27      6.64 o 
   2   1   7        2.22        0.53      1.76 o 
   3   1   7      122.36      131.00      7.18 o 
   4   1   7      143.11      137.61      7.34 o 
   5   1   7        0.27        6.35      3.53 o 
   6   1   7       41.87       57.33      7.68 o 
   7   1   7        0.14        3.06      4.45 o 
 -13   2   7      239.99      247.27     14.39 o 
 -12   2   7        0.00        0.30      3.38 o 
 -11   2   7       78.33       85.66      7.68 o 
 -10   2   7      203.31      204.55      9.56 o 
  -9   2   7      243.75      227.23      7.49 o 
  -8   2   7       34.75       43.38      3.20 o 
  -7   2   7       29.08       33.23      2.93 o 
  -6   2   7      397.59      400.12      7.71 o 
  -5   2   7      214.96      230.38      5.55 o 
  -4   2   7       86.56       87.41      3.38 o 
  -3   2   7        6.87        8.25      1.47 o 
  -2   2   7       54.75       55.08      3.03 o 
  -1   2   7        1.13        2.99      3.64 o 
   0   2   7       28.23       29.81      3.47 o 
   1   2   7       20.11       20.04      2.70 o 
   2   2   7      138.75      133.62      6.66 o 
   3   2   7       70.79       74.87      4.98 o 
   4   2   7       11.82       11.04      3.39 o 
   5   2   7       12.20       12.55      5.33 o 
   6   2   7        4.80        9.18      4.54 o 
   7   2   7        1.72        4.63      5.70 o 
 -13   3   7       31.16       41.78     10.86 o 
 -12   3   7        2.58       -0.43      3.40 o 
 -11   3   7       10.53       13.53      4.02 o 
 -10   3   7        8.06        2.19      2.89 o 
  -9   3   7      151.04      148.42     10.46 o 
  -8   3   7       34.92       41.46      3.22 o 
  -7   3   7        1.52        0.46      1.58 o 
  -6   3   7       38.46       46.25      3.91 o 
  -5   3   7      407.69      424.82     10.99 o 
  -4   3   7      280.24      276.32      6.06 o 
  -3   3   7      126.08      122.96      3.83 o 
  -2   3   7       24.22       31.50      3.23 o 
  -1   3   7      445.45      435.51      9.91 o 
   0   3   7     1395.04     1438.97     22.32 o 
   1   3   7      204.47      185.08      6.55 o 
   2   3   7        0.56        1.89      2.07 o 
   3   3   7        6.02        6.21      2.54 o 
   4   3   7      322.03      318.16      9.66 o 
   5   3   7       22.51       29.54      5.37 o 
   6   3   7      105.81      115.91      9.94 o 
   7   3   7       75.02       98.26     15.11 o 
 -12   4   7        7.31        5.70      4.19 o 
 -11   4   7        8.39       19.18      4.52 o 
 -10   4   7      107.01      122.02     10.25 o 
  -9   4   7      111.38      110.22      6.47 o 
  -8   4   7        1.80        5.10      2.35 o 
  -7   4   7      105.04       97.11      5.67 o 
  -6   4   7        5.15        8.85      2.13 o 
  -5   4   7      257.84      241.43     12.84 o 
  -4   4   7      179.46      166.15      4.96 o 
  -3   4   7      222.17      217.54      7.13 o 
  -2   4   7        7.50        9.45      2.60 o 
  -1   4   7       77.18       87.89      5.35 o 
   0   4   7       33.86       41.07      4.08 o 
   1   4   7        5.61        8.82      2.85 o 
   2   4   7       60.33       65.54      7.58 o 
   3   4   7       45.17       46.76      4.13 o 
   4   4   7       34.77       43.03      4.09 o 
   5   4   7        0.01       -1.64      5.75 o 
   6   4   7       11.69       17.31      7.73 o 
 -12   5   7       38.53       47.06      7.99 o 
 -11   5   7        0.05       -1.26      3.32 o 
 -10   5   7      100.67      105.51     10.30 o 
  -9   5   7        0.22        5.15      2.75 o 
  -8   5   7        3.84        2.04      2.44 o 
  -7   5   7      356.99      350.92      8.13 o 
  -6   5   7       44.77       45.74      4.21 o 
  -5   5   7       48.03       51.76      3.61 o 
  -4   5   7       71.95       64.70      6.54 o 
  -3   5   7      146.52      146.66      6.33 o 
  -2   5   7        2.26        5.26      2.82 o 
  -1   5   7      180.78      185.34      7.09 o 
   0   5   7      442.79      456.82     11.31 o 
   1   5   7       11.10       14.80      3.22 o 
   2   5   7        0.50        1.62      2.01 o 
   3   5   7        4.35        1.94      2.42 o 
   4   5   7       46.70       47.89      4.55 o 
   5   5   7        1.20        2.40      3.14 o 
   6   5   7        5.06        0.80      3.22 o 
 -11   6   7        0.03       -3.07      3.07 o 
 -10   6   7        2.99        5.01      3.70 o 
  -9   6   7       49.36       50.85      5.06 o 
  -8   6   7        0.01       -1.73      2.36 o 
  -7   6   7      373.47      362.06      8.59 o 
  -6   6   7       50.27       48.03      4.26 o 
  -5   6   7      229.87      224.30     10.31 o 
  -4   6   7      361.00      366.45     10.18 o 
  -3   6   7      438.18      445.18     11.35 o 
  -2   6   7       20.12       23.88      3.62 o 
  -1   6   7       14.19        9.35      2.96 o 
   0   6   7      250.36      250.81      7.57 o 
   1   6   7      225.52      219.17     12.16 o 
   2   6   7        2.08        1.17      2.53 o 
   3   6   7       16.00        4.25      2.87 o 
   4   6   7      144.59      178.30      8.63 o 
   5   6   7        1.85        2.45      3.33 o 
 -11   7   7        0.80        1.56      4.17 o 
 -10   7   7        0.15        0.38      3.59 o 
  -9   7   7       51.39       54.95      5.39 o 
  -8   7   7        0.22        1.87      2.76 o 
  -7   7   7      194.41      190.00      6.55 o 
  -6   7   7       33.40       44.93      4.61 o 
  -5   7   7      109.46      103.17      6.53 o 
  -4   7   7        6.03        4.26      2.74 o 
  -3   7   7       57.58       50.55      4.89 o 
  -2   7   7        4.14        5.87      2.57 o 
  -1   7   7       50.21       59.53      5.55 o 
   0   7   7        0.04        3.17      2.54 o 
   1   7   7       18.00       23.08      3.57 o 
   2   7   7        5.73        6.15      2.95 o 
   3   7   7       15.21       24.66      3.90 o 
   4   7   7       20.93       20.62      4.34 o 
  -9   8   7        8.03       15.12      3.83 o 
  -8   8   7       15.42       15.11      3.78 o 
  -7   8   7       92.04       89.53     11.40 o 
  -6   8   7        9.00       15.70      3.63 o 
  -5   8   7      201.27      199.14      8.12 o 
  -4   8   7       39.20       34.19      4.43 o 
  -3   8   7        0.02       -2.41      2.41 o 
  -2   8   7       11.64       16.32      3.67 o 
  -1   8   7       19.89       15.93      3.83 o 
   0   8   7       71.43       76.52      5.40 o 
   1   8   7       31.27       34.41      4.22 o 
   2   8   7        9.05        1.98      3.51 o 
   3   8   7        8.60        9.03      3.48 o 
  -8   9   7       43.30       54.69      7.31 o 
  -7   9   7       24.84       41.21      9.71 o 
  -6   9   7      167.48      176.97      8.21 o 
  -5   9   7       50.37       47.81      8.40 o 
  -4   9   7        4.15        0.81      2.95 o 
  -3   9   7       32.88       24.11      4.20 o 
  -2   9   7        7.97        5.97      3.38 o 
  -1   9   7       73.85       80.16      6.55 o 
   0   9   7        0.75       -2.83      2.83 o 
   1   9   7       24.15       21.78      4.56 o 
   2   9   7        9.74        4.93      3.46 o 
  -6  10   7        0.82       -0.70      3.18 o 
  -5  10   7       93.54       97.83     10.18 o 
  -4  10   7       38.29       48.28      5.59 o 
  -3  10   7      108.45      108.41      7.90 o 
  -2  10   7        9.12        6.67      3.65 o 
  -1  10   7       60.75       53.26      6.01 o 
   0  10   7        1.43        2.60      3.60 o 
 -12   0   8       43.31       45.68      8.56 o 
 -10   0   8       97.48      110.08     11.63 o 
  -8   0   8       47.32       57.58      5.14 o 
  -6   0   8      139.81      150.05      6.61 o 
  -4   0   8      223.53      231.95      7.78 o 
  -2   0   8      126.76      129.47      5.52 o 
   0   0   8      296.68      309.87     15.15 o 
   2   0   8        4.15        5.54      4.34 o 
   4   0   8      270.73      250.82     14.71 o 
   6   0   8        0.63        6.17      6.35 o 
 -13   1   8       21.52       20.28      5.18 o 
 -12   1   8       13.89       12.94      4.14 o 
 -11   1   8        8.09       13.48      3.96 o 
 -10   1   8      384.37      373.96     12.86 o 
  -9   1   8       63.84       64.54      4.72 o 
  -8   1   8       75.62       86.12      4.37 o 
  -7   1   8      141.10      159.57      5.10 o 
  -6   1   8      170.49      165.67      4.94 o 
  -5   1   8       98.91       91.28      3.68 o 
  -4   1   8       48.70       43.87      3.05 o 
  -3   1   8       20.60       22.86      2.10 o 
  -2   1   8        2.12        5.65      1.79 o 
  -1   1   8      399.05      399.84      8.99 o 
   0   1   8       94.92       94.43      4.79 o 
   1   1   8        0.00       -1.99      2.35 o 
   2   1   8       15.58       17.16      3.90 o 
   3   1   8      214.74      191.81      9.46 o 
   4   1   8        0.22        1.86      2.99 o 
   5   1   8        0.24        0.97      5.51 o 
   6   1   8        0.30        0.76      4.19 o 
 -13   2   8        0.36        2.42      4.57 o 
 -12   2   8        8.70        4.77      6.95 o 
 -11   2   8       11.19        9.33      3.83 o 
 -10   2   8       10.65       11.33      3.66 o 
  -9   2   8      282.40      284.77      8.60 o 
  -8   2   8       10.64        7.17      2.09 o 
  -7   2   8        6.88        7.65      1.85 o 
  -6   2   8      212.76      215.90      5.72 o 
  -5   2   8      163.06      162.57      5.90 o 
  -4   2   8       56.11       50.35      4.54 o 
  -3   2   8       42.39       34.71      3.36 o 
  -2   2   8      390.12      352.62      8.74 o 
  -1   2   8      250.99      240.56      7.12 o 
   0   2   8      112.58      102.24      5.29 o 
   1   2   8       14.17       16.10      2.76 o 
   2   2   8       21.18       22.00      4.33 o 
   3   2   8        0.05       -0.59      2.65 o 
   4   2   8       80.59       86.93      7.46 o 
   5   2   8       51.17       70.26     16.51 o 
   6   2   8        3.97        1.14      4.35 o 
 -13   3   8       69.24       75.07      8.16 o 
 -12   3   8        3.13        3.18      5.41 o 
 -11   3   8       22.77       26.62      4.83 o 
 -10   3   8        0.64       -2.60      2.75 o 
  -9   3   8       83.61       90.30      5.90 o 
  -8   3   8       85.11       93.53      4.57 o 
  -7   3   8      386.14      384.38      8.25 o 
  -6   3   8        5.86        8.58      2.02 o 
  -5   3   8      388.80      389.53      7.90 o 
  -4   3   8        7.09        4.52      3.69 o 
  -3   3   8        1.81       -2.00      2.00 o 
  -2   3   8       11.89       10.12      2.56 o 
  -1   3   8      487.61      505.52     11.23 o 
   0   3   8       45.31       49.86      4.28 o 
   1   3   8        0.03        0.49      2.38 o 
   2   3   8        1.11        1.13      2.56 o 
   3   3   8      494.11      474.49     14.89 o 
   4   3   8       19.70       26.03      4.99 o 
   5   3   8       25.24       31.66      7.58 o 
   6   3   8        0.00        4.50      4.45 o 
 -12   4   8        0.34       -0.16      5.29 o 
 -11   4   8        0.60       -4.34      4.34 o 
 -10   4   8       35.86       42.16      5.67 o 
  -9   4   8      388.56      394.78     14.30 o 
  -8   4   8       57.83       57.56      4.63 o 
  -7   4   8       14.55       21.52      2.71 o 
  -6   4   8        4.79        6.95      2.39 o 
  -5   4   8      113.22      113.73      4.58 o 
  -4   4   8       16.76       15.04      2.99 o 
  -3   4   8       31.28       32.49      3.76 o 
  -2   4   8      268.30      289.44      8.67 o 
  -1   4   8      739.11      704.38     14.40 o 
   0   4   8        1.99       -2.08      2.08 o 
   1   4   8      181.67      188.12      7.27 o 
   2   4   8      117.23      118.79      7.85 o 
   3   4   8      139.98      144.37      6.27 o 
   4   4   8        1.26        5.76      5.93 o 
   5   4   8       13.09       19.29      5.47 o 
 -12   5   8       45.90       40.06      6.34 o 
 -11   5   8       55.66       58.40      6.88 o 
 -10   5   8       27.63       32.41      5.37 o 
  -9   5   8        0.00       -2.28      2.28 o 
  -8   5   8        8.72        2.79      2.59 o 
  -7   5   8       34.04       33.99      3.30 o 
  -6   5   8       52.16       63.90      4.83 o 
  -5   5   8      381.82      401.77     10.65 o 
  -4   5   8      119.42      130.04      6.38 o 
  -3   5   8        1.49        6.25      2.74 o 
  -2   5   8      173.34      171.23     11.17 o 
  -1   5   8        6.85       10.18      2.96 o 
   0   5   8        1.60       -0.35      2.46 o 
   1   5   8       20.90       19.31      3.63 o 
   2   5   8        0.79        2.86      2.41 o 
   3   5   8       78.33       81.94      5.64 o 
   4   5   8       15.39       15.34      3.78 o 
   5   5   8       26.68       19.23      8.04 o 
 -11   6   8        0.43       11.34      4.65 o 
 -10   6   8       96.74      116.97      8.36 o 
  -9   6   8       44.53       49.22      5.12 o 
  -8   6   8       62.99       55.51      5.10 o 
  -7   6   8       13.91       13.80      2.73 o 
  -6   6   8       62.24       66.97      5.39 o 
  -5   6   8      360.89      348.70     10.22 o 
  -4   6   8        0.22       -0.38      3.17 o 
  -3   6   8       15.92       12.36      3.28 o 
  -2   6   8        9.39        6.31      2.91 o 
  -1   6   8      273.08      295.85     12.73 o 
   0   6   8       62.00       55.47      5.32 o 
   1   6   8        5.69        3.53      2.62 o 
   2   6   8      101.79      102.89      6.27 o 
   3   6   8       61.42       51.50      8.19 o 
   4   6   8        2.57        1.72      3.26 o 
 -10   7   8       22.65       40.85      5.33 o 
  -9   7   8        9.52        8.82      3.50 o 
  -8   7   8        0.01       -4.56      5.18 o 
  -7   7   8      116.32      119.46     11.42 o 
  -6   7   8      176.66      165.13     10.44 o 
  -5   7   8      231.97      204.05      8.33 o 
  -4   7   8        0.40       -0.45      2.64 o 
  -3   7   8       82.40       63.27      7.38 o 
  -2   7   8       63.96       61.25      9.65 o 
  -1   7   8       27.13       28.02      3.63 o 
   0   7   8        1.92        2.84      2.52 o 
   1   7   8        8.13        6.95      2.91 o 
   2   7   8        0.00        1.94      2.93 o 
   3   7   8       15.64       12.78      4.36 o 
  -9   8   8        0.87       -1.87      4.88 o 
  -8   8   8      168.85      168.74     10.74 o 
  -7   8   8       21.18       12.74      3.65 o 
  -6   8   8       41.14       39.05      4.96 o 
  -5   8   8        7.35        6.13      3.23 o 
  -4   8   8       17.65       17.64      3.85 o 
  -3   8   8        0.09       -2.98      3.12 o 
  -2   8   8       51.48       60.22      7.62 o 
  -1   8   8        0.97       -1.01      2.70 o 
   0   8   8       69.24       66.28      5.31 o 
   1   8   8      187.98      197.53      8.42 o 
   2   8   8       31.21       37.02      4.61 o 
  -7   9   8      176.36      172.49     11.03 o 
  -6   9   8        0.39        0.00      3.16 o 
  -5   9   8        1.19        3.98      3.69 o 
  -4   9   8       74.39       85.17      7.74 o 
  -3   9   8       11.58        5.60      3.34 o 
  -2   9   8        0.00       -2.81      2.81 o 
  -1   9   8        1.00       -0.75      3.15 o 
   0   9   8       10.20        8.04      3.87 o 
  -4  10   8       17.17       15.47      4.28 o 
  -3  10   8       34.05       26.98      5.09 o 
 -13   0   9        1.26        2.99      5.82 o 
 -11   0   9       86.70       90.90     11.28 o 
  -9   0   9      497.94      525.91     14.33 o 
  -7   0   9      397.16      415.69     16.09 o 
  -3   0   9       20.08       29.84      3.51 o 
  -1   0   9       23.72       40.35      6.97 o 
   1   0   9       99.93       93.61     10.83 o 
   3   0   9       16.15       16.51      5.99 o 
 -13   1   9      275.09      289.33     13.13 o 
 -12   1   9        1.10       -3.64      3.97 o 
 -11   1   9       80.25       67.61     12.58 o 
 -10   1   9       63.70       66.65     17.06 o 
  -9   1   9       89.95       95.78      4.95 o 
  -8   1   9       15.48       12.14      2.35 o 
  -7   1   9        0.17        0.14      1.79 o 
  -6   1   9      160.84      162.72     10.57 o 
  -5   1   9     1094.69      962.63     61.07 o 
  -4   1   9       27.42       27.24      2.47 o 
  -3   1   9       72.21       80.65      4.66 o 
  -2   1   9       33.64       34.33      4.24 o 
  -1   1   9      147.06      167.89     17.22 o 
   0   1   9        8.92        8.86      3.18 o 
   1   1   9      427.52      417.21     13.54 o 
   2   1   9        0.01       -2.52      2.52 o 
   3   1   9       69.62       65.24     10.16 o 
   4   1   9        2.10       -2.79      3.20 o 
   5   1   9        1.21       18.77      7.85 o 
 -13   2   9        1.00       -1.03      3.95 o 
 -12   2   9       13.22       14.88      4.46 o 
 -11   2   9       10.61       12.76      4.15 o 
 -10   2   9      277.00      268.34     11.14 o 
  -9   2   9      477.90      500.82     11.90 o 
  -8   2   9      137.09      138.66      5.17 o 
  -7   2   9      164.96      159.75      5.37 o 
  -6   2   9      138.69      135.94      4.85 o 
  -5   2   9       30.38       31.65      3.42 o 
  -4   2   9      253.72      260.45      7.78 o 
  -3   2   9       33.15       33.80      4.40 o 
  -2   2   9      149.84      170.22      6.24 o 
  -1   2   9      136.85      119.38      5.62 o 
   0   2   9       44.98       42.85      5.30 o 
   1   2   9       22.81       25.31      4.74 o 
   2   2   9        1.39        5.35      3.40 o 
   3   2   9        4.10        5.39      3.60 o 
   4   2   9       96.18      117.04      9.06 o 
   5   2   9       17.69       29.72      9.30 o 
 -12   3   9        4.05       -0.49      3.77 o 
 -11   3   9       94.33       95.07      8.25 o 
 -10   3   9       88.01       81.56      7.27 o 
  -9   3   9       25.39       23.45      3.71 o 
  -8   3   9        0.49        2.68      2.03 o 
  -7   3   9        8.87        9.35      2.26 o 
  -6   3   9       94.75       93.32      4.82 o 
  -5   3   9      175.14      161.91      6.53 o 
  -4   3   9       86.67       91.81      5.60 o 
  -3   3   9       20.49       20.64      3.09 o 
  -2   3   9       38.19       40.84      4.00 o 
  -1   3   9        0.06        4.17      2.25 o 
   0   3   9       63.27       69.84      9.18 o 
   1   3   9       15.85       16.88      4.35 o 
   2   3   9       18.80        9.57      3.84 o 
   3   3   9      128.73      139.17     16.80 o 
   4   3   9       11.66       13.45      4.58 o 
   5   3   9        0.01       -1.31      6.94 o 
 -12   4   9      122.07      146.52     10.79 o 
 -11   4   9        0.44       -2.81      3.03 o 
 -10   4   9        1.06        3.57      3.46 o 
  -9   4   9      118.78      136.74      9.23 o 
  -8   4   9      151.24      149.23      5.77 o 
  -7   4   9       10.15        9.85      2.32 o 
  -6   4   9       12.93        9.29      2.57 o 
  -5   4   9      186.38      183.70      8.66 o 
  -4   4   9      659.85      633.14     13.76 o 
  -3   4   9      196.67      194.18      7.37 o 
  -2   4   9        1.99        1.94      3.10 o 
  -1   4   9      283.13      277.15      8.92 o 
   0   4   9       27.08       28.23      3.86 o 
   1   4   9      110.22      132.90     15.61 o 
   2   4   9        6.39        3.98      6.05 o 
   3   4   9       11.15       13.83      3.94 o 
   4   4   9       90.63       95.09     14.60 o 
 -11   5   9       15.25       15.48      4.79 o 
 -10   5   9       17.31       17.41      3.79 o 
  -9   5   9      148.73      146.55      8.47 o 
  -8   5   9        1.27        1.57      2.11 o 
  -7   5   9        1.44       -3.05      3.05 o 
  -6   5   9       12.43       16.30      3.47 o 
  -5   5   9       52.23       48.34      4.86 o 
  -4   5   9      187.56      199.81      7.70 o 
  -3   5   9        6.46        1.69      2.60 o 
  -2   5   9       16.16       18.20      3.46 o 
  -1   5   9       37.39       38.40      4.44 o 
   0   5   9      250.51      241.71      8.76 o 
   1   5   9        9.58       16.39      3.67 o 
   2   5   9        7.15        8.18      2.95 o 
   3   5   9       63.26       63.91      8.17 o 
   4   5   9        0.00        8.57      7.42 o 
 -11   6   9        0.15        0.92      3.75 o 
 -10   6   9       60.66       66.56      6.11 o 
  -9   6   9       10.19        8.27      9.36 o 
  -8   6   9       31.28       36.31      5.96 o 
  -7   6   9      162.99      153.60     10.66 o 
  -6   6   9        1.57        0.39      2.78 o 
  -5   6   9       95.56      103.66     10.35 o 
  -4   6   9      119.50      114.44      7.10 o 
  -3   6   9       60.24       55.50      5.34 o 
  -2   6   9       19.61       21.79      3.82 o 
  -1   6   9       15.92       11.77      3.42 o 
   0   6   9        0.30       -2.15      2.79 o 
   1   6   9      315.92      340.83      9.83 o 
   2   6   9       20.34       20.68      3.68 o 
   3   6   9       19.56       20.90      4.00 o 
 -10   7   9      114.37      138.65     11.07 o 
  -9   7   9        2.79       -3.07      4.15 o 
  -8   7   9      158.92      170.57     14.45 o 
  -7   7   9        0.84       -0.06      4.32 o 
  -6   7   9        1.17        2.52      3.89 o 
  -5   7   9        5.08        3.00      3.19 o 
  -4   7   9       50.75       37.90      4.72 o 
  -3   7   9        8.36        8.03      3.33 o 
  -2   7   9        2.67        2.42      3.03 o 
  -1   7   9        2.44        5.70      3.26 o 
   0   7   9      306.45      341.24     11.57 o 
   1   7   9       18.23       18.96      5.05 o 
   2   7   9       18.30        9.52      3.51 o 
  -8   8   9       28.81       29.51      6.16 o 
  -7   8   9       60.70       57.11      5.94 o 
  -6   8   9       17.78       17.74      5.81 o 
  -5   8   9        8.24        9.49      3.70 o 
  -4   8   9        0.73        0.35      3.35 o 
  -3   8   9       17.30       11.49      3.91 o 
  -2   8   9       41.94       45.21      5.52 o 
  -1   8   9       50.65       52.01      5.73 o 
   0   8   9       13.03        9.17      3.97 o 
   1   8   9       21.49       13.67      3.78 o 
  -6   9   9       32.96       33.79      5.18 o 
  -5   9   9       59.97       64.36      8.10 o 
  -4   9   9        4.96        4.18      3.68 o 
  -3   9   9      165.14      175.41      8.98 o 
  -2   9   9        2.22        3.85      4.87 o 
 -12   0  10        0.87       -1.36      4.73 o 
 -10   0  10      378.26      392.78     19.00 o 
  -8   0  10        2.22        1.44      2.63 o 
  -6   0  10       78.71       75.53      5.88 o 
  -4   0  10       46.50       47.19      7.80 o 
  -2   0  10      258.44      211.50     13.57 o 
   0   0  10      123.52      124.71     12.47 o 
   2   0  10       63.47       86.24     11.23 o 
   4   0  10        2.44        9.83      6.29 o 
 -13   1  10        0.25       -1.42      3.88 o 
 -12   1  10       59.71       58.63      7.04 o 
 -11   1  10        3.69        3.45      7.63 o 
 -10   1  10       11.41       11.91      3.77 o 
  -9   1  10       43.23       50.27      3.94 o 
  -8   1  10       11.04       10.13      2.33 o 
  -7   1  10       10.34        7.52      2.10 o 
  -6   1  10        4.15        5.42      1.98 o 
  -5   1  10       31.89       31.32      3.50 o 
  -4   1  10       10.46       13.76      3.06 o 
  -3   1  10        1.52        1.55      2.63 o 
  -2   1  10      330.19      329.61     11.96 o 
  -1   1  10       16.99       23.12      4.48 o 
   0   1  10        1.10        0.30      2.67 o 
   1   1  10        0.00        0.05      3.03 o 
   2   1  10       33.93       47.65      6.24 o 
   3   1  10        7.02       12.03      4.44 o 
   4   1  10       23.56       25.21      7.97 o 
 -12   2  10       19.72       30.40      5.71 o 
 -11   2  10       33.74       36.84     10.26 o 
 -10   2  10      109.03      116.11     15.70 o 
  -9   2  10       56.62       53.28      4.09 o 
  -8   2  10        3.42       -0.40      1.92 o 
  -7   2  10       41.86       39.03      3.39 o 
  -6   2  10       42.04       51.38      5.30 o 
  -5   2  10      295.00      301.51     22.28 o 
  -4   2  10        9.76        8.72      2.59 o 
  -3   2  10       78.15       83.10      6.15 o 
  -2   2  10       73.86       73.59      6.98 o 
  -1   2  10      109.82      116.94      8.68 o 
   0   2  10      115.76      116.57      8.82 o 
   1   2  10        6.26        8.00      3.98 o 
   2   2  10        0.30       -0.24      3.32 o 
   3   2  10      144.95      134.86     10.11 o 
   4   2  10        0.87        4.55      7.36 o 
 -12   3  10       18.17       19.02      5.01 o 
 -11   3  10       91.15       83.71      7.87 o 
 -10   3  10      166.19      177.35      7.70 o 
  -9   3  10      250.48      240.76      8.51 o 
  -8   3  10        2.42       -1.41      1.94 o 
  -7   3  10       30.98       38.70      4.16 o 
  -6   3  10        8.14        6.53      2.56 o 
  -5   3  10       15.30       14.82      3.76 o 
  -4   3  10       34.83       31.38      5.72 o 
  -3   3  10        0.03       -1.80      1.80 o 
  -2   3  10       19.04       16.60      3.18 o 
  -1   3  10      233.37      227.83     10.62 o 
   0   3  10        0.15        4.29      3.33 o 
   1   3  10       46.91       60.26      7.00 o 
   2   3  10        5.02        5.02      4.02 o 
   3   3  10        0.06       -1.35      3.98 o 
 -12   4  10        3.34        1.40      3.93 o 
 -11   4  10        1.88       -3.00      3.00 o 
 -10   4  10        3.02       -1.04      2.86 o 
  -9   4  10      125.79      127.33      7.07 o 
  -8   4  10       45.20       53.87      5.12 o 
  -7   4  10        0.07       -0.81      2.55 o 
  -6   4  10      176.58      167.15     12.25 o 
  -5   4  10      296.58      284.08     20.90 o 
  -4   4  10      108.55      103.06      9.40 o 
  -3   4  10        5.07        9.05      2.78 o 
  -2   4  10       37.66       44.12      4.47 o 
  -1   4  10        0.49       -0.01      2.30 o 
   0   4  10       14.64       17.89      4.70 o 
   1   4  10      111.99      112.04      9.29 o 
   2   4  10       24.61       36.84     15.04 o 
   3   4  10       37.37       38.97     13.23 o 
 -11   5  10       65.84       57.27      9.00 o 
 -10   5  10       11.49        7.91      4.33 o 
  -9   5  10       96.95      103.48      9.01 o 
  -8   5  10        4.92        6.72      3.10 o 
  -7   5  10       23.17       28.81      6.34 o 
  -6   5  10        0.64       -3.09      3.09 o 
  -5   5  10       28.29       31.79      5.22 o 
  -4   5  10        1.05        1.18      2.72 o 
  -3   5  10        0.54        4.98      2.96 o 
  -2   5  10       22.46       21.89      3.93 o 
  -1   5  10      212.29      216.34      8.51 o 
   0   5  10        0.02       -1.12      2.48 o 
   1   5  10       80.40       75.02     11.92 o 
   2   5  10        0.01        5.01      9.66 o 
 -10   6  10        6.80       -0.76      4.35 o 
  -9   6  10       59.88       70.60      8.75 o 
  -8   6  10      299.40      314.36     11.40 o 
  -7   6  10        9.09        5.35      4.10 o 
  -6   6  10        1.85       -0.91      2.89 o 
  -5   6  10      103.55       98.85      7.08 o 
  -4   6  10      136.41      149.28     10.97 o 
  -3   6  10        0.05        0.30      2.55 o 
  -2   6  10       57.25       58.78      5.83 o 
  -1   6  10       59.49       63.46      5.87 o 
   0   6  10       17.95       11.45      5.84 o 
   1   6  10       90.91       91.61      6.38 o 
  -9   7  10        2.96       -2.74      4.41 o 
  -8   7  10        8.45        5.88      4.51 o 
  -7   7  10        0.76       -2.77      2.77 o 
  -6   7  10        2.12        3.45      3.32 o 
  -5   7  10        0.10       -2.40      3.11 o 
  -4   7  10       13.92       12.07      3.87 o 
  -3   7  10       26.49       28.03      4.55 o 
  -2   7  10        4.44        7.78      3.68 o 
  -1   7  10        3.43        6.73      3.04 o 
   0   7  10       44.82       47.00      4.98 o 
  -7   8  10       22.14       23.98      4.72 o 
  -6   8  10        0.11        1.24      3.23 o 
  -5   8  10        7.72        7.38      3.76 o 
  -4   8  10        3.00        0.45      3.38 o 
  -3   8  10        0.19       -3.16      3.16 o 
  -2   8  10        0.34        2.79      3.67 o 
 -11   0  11        5.67        4.31      5.39 o 
  -9   0  11       32.89       24.12      4.59 o 
  -7   0  11       97.16       77.97      6.49 o 
  -5   0  11      126.29      133.15     12.94 o 
  -3   0  11       37.94       31.79      6.82 o 
  -1   0  11        0.26        0.68      4.25 o 
   1   0  11      100.63      100.93     12.61 o 
   3   0  11      170.95      182.81     15.61 o 
 -12   1  11        0.83       -0.21      3.68 o 
 -11   1  11       87.79      104.44      8.55 o 
 -10   1  11      100.17      104.80     12.68 o 
  -9   1  11       24.64       24.88      3.22 o 
  -8   1  11       80.41       96.05      5.19 o 
  -7   1  11      144.94      147.33      6.59 o 
  -6   1  11       92.87       85.86     11.03 o 
  -5   1  11      276.03      242.67     13.55 o 
  -4   1  11        5.52        4.71      3.59 o 
  -3   1  11        0.78       -2.45      2.45 o 
  -2   1  11      121.02      109.94      8.46 o 
  -1   1  11      122.48      107.28      8.66 o 
   0   1  11        2.49        0.39      3.11 o 
   1   1  11        7.75       11.61      4.40 o 
   2   1  11       21.42       22.14      5.56 o 
 -12   2  11        1.77        5.77      4.11 o 
 -11   2  11       32.37       44.10      9.35 o 
 -10   2  11        1.88        0.01      2.75 o 
  -9   2  11       20.78       26.32      3.88 o 
  -8   2  11       34.62       35.47      4.25 o 
  -7   2  11       50.55       44.09      4.56 o 
  -6   2  11      135.06      141.70      6.43 o 
  -5   2  11       30.23       18.24      3.25 o 
  -4   2  11      143.07      149.20     14.17 o 
  -3   2  11       23.72       22.00      4.68 o 
  -2   2  11        5.05        0.68      3.12 o 
  -1   2  11        0.11       -0.07      2.95 o 
   0   2  11        0.45       -1.14      3.14 o 
   1   2  11        0.15        1.18      3.49 o 
   2   2  11        0.60        2.76      4.04 o 
 -12   3  11       72.00       75.40     10.29 o 
 -11   3  11       61.04       52.21      6.74 o 
 -10   3  11      101.59      106.91      9.43 o 
  -9   3  11       33.40       45.43      4.94 o 
  -8   3  11      204.60      203.64      8.11 o 
  -7   3  11       11.42        7.61      4.72 o 
  -6   3  11       82.41       98.54      6.40 o 
  -5   3  11       24.40       24.80      3.70 o 
  -4   3  11      161.88      154.91      6.83 o 
  -3   3  11        0.09        1.33      2.87 o 
  -2   3  11      261.43      226.28     11.01 o 
  -1   3  11      162.30      145.77      9.59 o 
   0   3  11        0.70        0.82      3.44 o 
   1   3  11        8.02        6.49      4.25 o 
   2   3  11       22.83       19.71      5.55 o 
 -11   4  11       79.92       76.39     11.79 o 
 -10   4  11      103.06      107.32     11.29 o 
  -9   4  11       31.81       33.07      5.84 o 
  -8   4  11        1.31        0.71      2.64 o 
  -7   4  11       31.61       30.85      5.10 o 
  -6   4  11        3.50        1.22      3.41 o 
  -5   4  11        0.89        4.33      2.56 o 
  -4   4  11       48.24       38.70      4.54 o 
  -3   4  11        0.11       -1.55      2.38 o 
  -2   4  11      102.78      103.39      9.14 o 
  -1   4  11       10.78        5.46      3.66 o 
   0   4  11        0.69        3.39      3.97 o 
   1   4  11       84.43       86.47     11.32 o 
 -10   5  11       28.86       31.68      6.43 o 
  -9   5  11       23.56       23.47      5.67 o 
  -8   5  11        9.48        4.77      3.20 o 
  -7   5  11        0.31       -1.20      2.71 o 
  -6   5  11        5.15        1.50      2.65 o 
  -5   5  11       12.07       11.28      3.36 o 
  -4   5  11      195.06      184.24      8.07 o 
  -3   5  11       53.60       45.25      6.10 o 
  -2   5  11       12.77       13.61      3.46 o 
  -1   5  11        0.10        0.91      3.88 o 
   0   5  11       23.61       20.28      5.31 o 
   1   5  11       49.18       65.03      8.24 o 
  -9   6  11        0.10       -0.46      4.21 o 
  -8   6  11       74.09       62.71      6.18 o 
  -7   6  11        0.55        0.79      2.92 o 
  -6   6  11       10.55        8.26      4.59 o 
  -5   6  11        2.23       -1.82      3.71 o 
  -4   6  11        1.50       -3.33      7.15 o 
  -3   6  11       12.84       13.82      4.35 o 
  -2   6  11       67.43       70.99      6.51 o 
  -1   6  11       21.86       11.39      5.12 o 
   0   6  11      108.91       71.99     13.17 o 
  -8   7  11       19.73        3.99     12.28 o 
  -7   7  11        3.81        4.71      4.66 o 
  -6   7  11        5.79        3.80      3.70 o 
  -5   7  11        9.07        8.21      4.31 o 
  -4   7  11        1.05       -2.37      3.22 o 
  -3   7  11       35.14       26.25      4.95 o 
  -2   7  11       40.97       32.65      5.18 o 
 -10   0  12       30.17       29.73      7.13 o 
  -8   0  12       87.21       74.46     10.53 o 
  -6   0  12       61.81       62.73      9.52 o 
  -4   0  12       95.74       84.77     10.79 o 
  -2   0  12      240.29      215.42     15.29 o 
   0   0  12      145.79      146.57     15.45 o 
 -11   1  12       77.91       85.24      8.04 o 
 -10   1  12        1.84        0.31      2.80 o 
  -9   1  12        7.74        5.36      3.12 o 
  -8   1  12       79.40       86.56      6.15 o 
  -7   1  12        0.05       -1.75      3.00 o 
  -6   1  12        2.34       -1.04      3.05 o 
  -5   1  12       73.93       78.32      8.59 o 
  -4   1  12       52.46       34.81      5.51 o 
  -3   1  12        0.42        0.78      3.02 o 
  -2   1  12       87.88       88.51      8.28 o 
  -1   1  12        4.50        3.01      3.58 o 
   0   1  12        3.05        1.11      3.70 o 
   1   1  12        0.44       -1.86      3.80 o 
 -11   2  12        2.43        0.21      5.01 o 
 -10   2  12       21.43       20.15      5.62 o 
  -9   2  12       22.81       13.37      4.06 o 
  -8   2  12       51.41       45.39      4.86 o 
  -7   2  12      115.27      120.77      8.79 o 
  -6   2  12       49.05       84.09     11.38 o 
  -5   2  12       70.83       56.24      6.64 o 
  -4   2  12        0.93        5.68      3.30 o 
  -3   2  12        2.65       -0.43      2.71 o 
  -2   2  12       17.47        8.68      5.01 o 
  -1   2  12        5.46       10.72      4.45 o 
   0   2  12       32.15       52.73      7.16 o 
   1   2  12       41.60       47.50      7.85 o 
 -11   3  12      131.08      134.28     14.55 o 
 -10   3  12        2.42        1.09      4.07 o 
  -9   3  12       22.21       26.05      6.37 o 
  -8   3  12      118.30      126.13     10.10 o 
  -7   3  12       34.91       25.20      4.56 o 
  -6   3  12       72.14       88.55      7.69 o 
  -5   3  12      253.28      235.97     11.29 o 
  -4   3  12        0.68       -1.14      3.02 o 
  -3   3  12        2.37       -2.71      2.71 o 
  -2   3  12      173.07      184.15     11.95 o 
  -1   3  12        4.19        1.02      3.56 o 
   0   3  12        6.97        0.62      6.75 o 
 -10   4  12       70.58       59.22      7.93 o 
  -9   4  12        2.14        0.18      5.70 o 
  -8   4  12       34.38       31.55      4.60 o 
  -7   4  12       25.19       37.39      4.72 o 
  -6   4  12       61.86       57.14      5.47 o 
  -5   4  12       31.89       35.18      4.74 o 
  -4   4  12        7.60        7.01      4.97 o 
  -3   4  12        0.69        2.73      3.58 o 
  -2   4  12       25.99       25.74      5.61 o 
  -1   4  12       21.27       22.57      5.78 o 
   0   4  12       14.73       15.22      5.55 o 
  -9   5  12       58.87       58.49      7.82 o 
  -8   5  12        2.54       -0.90      3.17 o 
  -7   5  12       81.59       92.04      8.43 o 
  -6   5  12        1.51       -0.27      3.25 o 
  -5   5  12      103.73       91.29      7.16 o 
  -4   5  12        4.86        4.59      3.09 o 
  -3   5  12       18.02       17.93      5.18 o 
  -2   5  12       44.32       54.53     11.36 o 
  -1   5  12       14.12       12.01      5.15 o 
  -8   6  12       22.83       19.21     11.40 o 
  -7   6  12        5.52        7.64      3.57 o 
  -6   6  12       46.22       44.82      5.74 o 
  -5   6  12       16.33       20.72      4.50 o 
  -4   6  12       13.70        6.41      3.50 o 
  -3   6  12       21.12       16.39      4.88 o 
  -9   0  13       35.34       35.22      8.59 o 
  -7   0  13       86.99       29.34      7.25 o 
  -5   0  13       22.30       17.72      6.31 o 
  -3   0  13      155.67      137.57     14.73 o 
  -1   0  13       63.18       65.86     10.96 o 
 -10   1  13        8.34        4.54      4.26 o 
  -9   1  13       16.81       20.95      5.28 o 
  -8   1  13        4.79       -1.51      3.46 o 
  -7   1  13       69.06       68.13     10.31 o 
  -6   1  13        1.52        4.62      3.73 o 
  -5   1  13      149.54      155.97     10.93 o 
  -4   1  13       54.74       54.10      6.98 o 
  -3   1  13       21.03       19.74      4.97 o 
  -2   1  13        0.14        4.90      3.87 o 
  -1   1  13       13.61       19.81      5.37 o 
 -10   2  13       22.30       28.02      5.88 o 
  -9   2  13       15.38        9.56      3.59 o 
  -8   2  13       36.28       40.26      6.24 o 
  -7   2  13        2.46        4.18      3.71 o 
  -6   2  13      175.56      204.13     10.62 o 
  -5   2  13        1.78        0.75      3.32 o 
  -4   2  13       47.28       56.61      7.05 o 
  -3   2  13       57.16       49.84     11.99 o 
  -2   2  13        8.02        4.69      3.94 o 
  -1   2  13       76.97       86.12      9.06 o 
  -9   3  13        0.11       -2.93      2.93 o 
  -8   3  13        0.00        0.14      3.03 o 
  -7   3  13       14.61       12.66      4.54 o 
  -6   3  13        0.03       -2.37      3.18 o 
  -5   3  13       10.68       11.86      4.37 o 
  -4   3  13       69.44       60.70      7.30 o 
  -3   3  13       50.40       53.28      7.04 o 
  -2   3  13       92.40       99.65      9.58 o 
  -8   4  13        0.11       -2.66      2.66 o 
  -7   4  13       30.25       24.44      4.49 o 
  -6   4  13       35.48       38.35      6.52 o 
  -5   4  13      127.30      133.34     10.54 o 
  -4   4  13        6.14        9.30      4.39 o 
  -3   4  13        5.18        7.29      4.48 o 
  -6   5  13        3.57        3.83      3.13 o 
  -5   5  13       36.49       41.28      7.70 o 
  -8   0  14       51.13       51.04     10.26 o 
  -6   0  14      115.84      130.61     14.86 o 
  -4   0  14        4.41        5.78      5.39 o 
  -8   1  14       27.24       35.07      6.41 o 
  -7   1  14       59.10       41.05     10.25 o 
  -6   1  14       63.15       60.73      7.37 o 
  -5   1  14       41.48       36.42      6.02 o 
  -4   1  14        2.52        1.32      3.54 o 
  -7   2  14        1.16       -3.06      3.06 o 
  -6   2  14        9.27        8.81      4.25 o 
  -5   2  14        0.37       -0.99      3.35 o 
                                                 
